# Supplementary material for: Recovery of metagenome-assembled genomes from the phyllosphere of 110 rice genotypes
Source: Sci Data. 2022 Jun 1;9:254. doi: 10.1038/s41597-022-01320-7 (PMC9160027; doi:10.1038/s41597-022-01320-7)
Supplement: Supplementary file 1 — Supplementary Dataset 1 [file 41597_2022_1320_MOESM1_ESM.xlsx]

## Sheet: Supplementary Dataset 1
Bioproject	SRA accession	BioSample	Sample ID	No. of high quality reads	Host species	Sub-population	Accession name of genotype	Country of origin	IRRI seed bank ID	GSOR ID	Sample origin	Sample coordinates	Sampling date
PRJEB45634	ERS6595503	SAMEA8912620	SP3_1	66953762	Oryza sativa	Tropical japonica	MANDRIRAVINA 3512::GERVEX 8319-C1	Madagascar	IRGC 121699	GSOR302402	China, Hunan Province, Hunan Identificaiton Centre for Rice Blast Disease Resistance	N28.8, E112.2	September 5. 2020
PRJEB45634	ERS6595504	SAMEA8912621	SP8_1	57227982	Oryza sativa	Unassigned	T 26::IRGC46768-1	India	IRGC 121133	GSOR301849	China, Hunan Province, Hunan Identificaiton Centre for Rice Blast Disease Resistance	N28.8, E112.2	September 5. 2020
PRJEB45634	ERS6595505	SAMEA8912622	SP11_1	59358952	Oryza sativa	Tropical japonica	BENGIZA::IRGC69845-1	Madagascar	IRGC 121600	GSOR302306	China, Hunan Province, Hunan Identificaiton Centre for Rice Blast Disease Resistance	N28.8, E112.2	September 5. 2020
PRJEB45634	ERS6595506	SAMEA8912623	SP21_1	60030598	Oryza sativa	Aus	KARUTHA CHEENEDDI::IRGC47381-1	Sri Lanka	IRGC 121380	GSOR302086	China, Hunan Province, Hunan Identificaiton Centre for Rice Blast Disease Resistance	N28.8, E112.2	September 5. 2020
PRJEB45634	ERS6595507	SAMEA8912624	SP29_1	53916386	Oryza sativa	Aus	DHARIA BOALIA::IRGC64774-1	Bangladesh	IRGC 120934	GSOR301673	China, Hunan Province, Hunan Identificaiton Centre for Rice Blast Disease Resistance	N28.8, E112.2	September 5. 2020
PRJEB45634	ERS6595508	SAMEA8912625	SP36_1	44586046	Oryza sativa	Indica	HUO SHAO TZU WU CHAN::IRGC65097-1	Taiwan	IRGC 120974	GSOR301705	China, Hunan Province, Hunan Identificaiton Centre for Rice Blast Disease Resistance	N28.8, E112.2	September 5. 2020
PRJEB45634	ERS6595509	SAMEA8912626	SP39_1	43147612	Oryza sativa	Indica	IR 72::C1	Philippines	IRGC 121760	GSOR302463	China, Hunan Province, Hunan Identificaiton Centre for Rice Blast Disease Resistance	N28.8, E112.2	September 5. 2020
PRJEB45634	ERS6595510	SAMEA8912627	SP41_1	42950642	Oryza sativa	Unassigned	ROJOMENA::IRGC69408-1	Madagascar	IRGC 121636	GSOR302342	China, Hunan Province, Hunan Identificaiton Centre for Rice Blast Disease Resistance	N28.8, E112.2	September 5. 2020
PRJEB45634	ERS6595511	SAMEA8912628	SP48_1	60260178	Oryza sativa	Unassigned	JINLING 78-102::IRGC88421-1	China	IRGC 121001	GSOR301726	China, Hunan Province, Hunan Identificaiton Centre for Rice Blast Disease Resistance	N28.8, E112.2	September 5. 2020
PRJEB45634	ERS6595512	SAMEA8912629	SP51_1	52704874	Oryza sativa	Tropical japonica	KWADWO AMOA::IRGC14738-1	Ghana	IRGC 121670	GSOR302373	China, Hunan Province, Hunan Identificaiton Centre for Rice Blast Disease Resistance	N28.8, E112.2	September 5. 2020
PRJEB45634	ERS6595513	SAMEA8912630	SP56_1	57209524	Oryza sativa	Aus	JHUM BEGUNBICHI::IRGC25867-1	Bangladesh	IRGC 120999	GSOR301724	China, Hunan Province, Hunan Identificaiton Centre for Rice Blast Disease Resistance	N28.8, E112.2	September 5. 2020
PRJEB45634	ERS6595514	SAMEA8912631	SP60_1	47800854	Oryza sativa	Indica	ICTA POLOCHIC::IRGC116997-1	Guatemala	IRGC 120977	GSOR301707	China, Hunan Province, Hunan Identificaiton Centre for Rice Blast Disease Resistance	N28.8, E112.2	September 5. 2020
PRJEB45634	ERS6595515	SAMEA8912632	SP61_1	63618854	Oryza sativa	Tropical japonica	DIXIEBELLE::GERVEX 1649-C1	United States of America	IRGC 121734	GSOR302437	China, Hunan Province, Hunan Identificaiton Centre for Rice Blast Disease Resistance	N28.8, E112.2	September 5. 2020
PRJEB45634	ERS6595516	SAMEA8912633	SP62_1	49790448	Oryza sativa	Indica	TSAKA::IRGC64934-C1	Bhutan	IRGC 121832	GSOR302530	China, Hunan Province, Hunan Identificaiton Centre for Rice Blast Disease Resistance	N28.8, E112.2	September 5. 2020
PRJEB45634	ERS6595517	SAMEA8912634	SP67_1	54908550	Oryza sativa	Unassigned	WAS 183-B-6-2-3::C1	Senegal	IRGC 121849	GSOR302547	China, Hunan Province, Hunan Identificaiton Centre for Rice Blast Disease Resistance	N28.8, E112.2	September 5. 2020
PRJEB45634	ERS6595518	SAMEA8912635	SP68_1	50809624	Oryza sativa	Admixed-Japonica	KUROKA::IRGC74556-C1	Japan	IRGC 121781	GSOR302484	China, Hunan Province, Hunan Identificaiton Centre for Rice Blast Disease Resistance	N28.8, E112.2	September 5. 2020
PRJEB45634	ERS6595519	SAMEA8912636	SP71_1	48646760	Oryza sativa	Admixed-Indica	BOTOHAVANA::IRGC79459-1	Madagascar	IRGC 121291	GSOR301997	China, Hunan Province, Hunan Identificaiton Centre for Rice Blast Disease Resistance	N28.8, E112.2	September 5. 2020
PRJEB45634	ERS6595520	SAMEA8912637	SP75_1	49054416	Oryza sativa	Aus	DHARIA::IRGC64773-1	Bangladesh	IRGC 120935	GSOR301674	China, Hunan Province, Hunan Identificaiton Centre for Rice Blast Disease Resistance	N28.8, E112.2	September 5. 2020
PRJEB45634	ERS6595521	SAMEA8912638	SP77_1	50861488	Oryza sativa	Unassigned	BAGANAN ASALAO::IRGC71503-1	Malaysia	IRGC 121275	GSOR301981	China, Hunan Province, Hunan Identificaiton Centre for Rice Blast Disease Resistance	N28.8, E112.2	September 5. 2020
PRJEB45634	ERS6595522	SAMEA8912639	SP80_1	50999294	Oryza sativa	Unassigned	WAS 62-B-B-17-1-1-3::C1	Senegal	IRGC 121858	GSOR302556	China, Hunan Province, Hunan Identificaiton Centre for Rice Blast Disease Resistance	N28.8, E112.2	September 5. 2020
PRJEB45634	ERS6595523	SAMEA8912640	SP81_1	51060676	Oryza sativa	Tropical japonica	BAKUNG (H)::IRGC60220-1	Malaysia	IRGC 121193	GSOR301899	China, Hunan Province, Hunan Identificaiton Centre for Rice Blast Disease Resistance	N28.8, E112.2	September 5. 2020
PRJEB45634	ERS6595524	SAMEA8912641	SP82_1	41010110	Oryza sativa	Tropical japonica	EARLY MUTANT IAC 165::GERVEX 8508-C1	Brazil	IRGC 121735	GSOR302438	China, Hunan Province, Hunan Identificaiton Centre for Rice Blast Disease Resistance	N28.8, E112.2	September 5. 2020
PRJEB45634	ERS6595525	SAMEA8912642	SP86_1	50883334	Oryza sativa	Tropical japonica	KYEEMA::GERVEX 1656-C1	Australia	IRGC 121782	GSOR302485	China, Hunan Province, Hunan Identificaiton Centre for Rice Blast Disease Resistance	N28.8, E112.2	September 5. 2020
PRJEB45634	ERS6595526	SAMEA8912643	SP89_1	53587982	Oryza sativa	Indica	TUO TUO HUANG::IRGC72851-1	China	IRGC 121528	GSOR302234	China, Hunan Province, Hunan Identificaiton Centre for Rice Blast Disease Resistance	N28.8, E112.2	September 5. 2020
PRJEB45634	ERS6595527	SAMEA8912644	SP92_1	41574558	Oryza sativa	Indica	JAMAJIGI::C1	Mali	IRGC 121771	GSOR302474	China, Hunan Province, Hunan Identificaiton Centre for Rice Blast Disease Resistance	N28.8, E112.2	September 5. 2020
PRJEB45634	ERS6595528	SAMEA8912645	SP93_1	53204958	Oryza sativa	Tropical japonica	DELLROSE::GERVEX 1648-C1	United States of America	IRGC 121732	GSOR302435	China, Hunan Province, Hunan Identificaiton Centre for Rice Blast Disease Resistance	N28.8, E112.2	September 5. 2020
PRJEB45634	ERS6595529	SAMEA8912646	SP95_1	53848254	Oryza sativa	Unassigned	VANDANA	India	IRGC 117598	GSOR301596	China, Hunan Province, Hunan Identificaiton Centre for Rice Blast Disease Resistance	N28.8, E112.2	September 5. 2020
PRJEB45634	ERS6595530	SAMEA8912647	SP106_1	62424508	Oryza sativa	Indica	SUWEON 280::GERVEX 1306-C1	Korea, Republic of	IRGC 121826	GSOR302524	China, Hunan Province, Hunan Identificaiton Centre for Rice Blast Disease Resistance	N28.8, E112.2	September 5. 2020
PRJEB45634	ERS6595531	SAMEA8912648	SP108_1	59994092	Oryza sativa	Indica	RAY JAZAYKAYZ::IRGC62181-1	Bhutan	IRGC 121099	GSOR301819	China, Hunan Province, Hunan Identificaiton Centre for Rice Blast Disease Resistance	N28.8, E112.2	September 5. 2020
PRJEB45634	ERS6595532	SAMEA8912649	SP112_1	48216780	Oryza sativa	Unassigned	VELLAI SEENETTI::IRGC15516-1	Sri Lanka	IRGC 121152	GSOR301866	China, Hunan Province, Hunan Identificaiton Centre for Rice Blast Disease Resistance	N28.8, E112.2	September 5. 2020
PRJEB45634	ERS6595533	SAMEA8912650	SP118_1	63367406	Oryza sativa	Tropical japonica	IR 63372-8::C1	Philippines	IRGC 121755	GSOR302458	China, Hunan Province, Hunan Identificaiton Centre for Rice Blast Disease Resistance	N28.8, E112.2	September 5. 2020
PRJEB45634	ERS6595534	SAMEA8912651	SP119_1	55019898	Oryza sativa	Temperate japonica	M 401::IRGC57084-1	United States of America	IRGC 121572	GSOR302278	China, Hunan Province, Hunan Identificaiton Centre for Rice Blast Disease Resistance	N28.8, E112.2	September 5. 2020
PRJEB45634	ERS6595535	SAMEA8912652	SP122_1	52578402	Oryza sativa	Indica	E KHA KEHA::IRGC2764-1	Taiwan	IRGC 121611	GSOR302317	China, Hunan Province, Hunan Identificaiton Centre for Rice Blast Disease Resistance	N28.8, E112.2	September 5. 2020
PRJEB45634	ERS6595536	SAMEA8912653	SP123_1	51206774	Oryza sativa	Tropical japonica	TOS 5790::IRGC117256-1	Nigeria	IRGC 121646	GSOR302352	China, Hunan Province, Hunan Identificaiton Centre for Rice Blast Disease Resistance	N28.8, E112.2	September 5. 2020
PRJEB45634	ERS6595537	SAMEA8912654	SP126_1	59424212	Oryza sativa	Indica	ARC 18262::IRGC42363-1	India	IRGC 121872	GSOR302570	China, Hunan Province, Hunan Identificaiton Centre for Rice Blast Disease Resistance	N28.8, E112.2	September 5. 2020
PRJEB45634	ERS6595538	SAMEA8912655	SP128_1	57861236	Oryza sativa	Indica	IR 2006-P12-12-2::IRGC32675-C1	Philippines	IRGC 121748	GSOR302451	China, Hunan Province, Hunan Identificaiton Centre for Rice Blast Disease Resistance	N28.8, E112.2	September 5. 2020
PRJEB45634	ERS6595539	SAMEA8912656	SP131_1	55538938	Oryza sativa	Indica	TELIMANI::C1	Mali	IRGC 121827	GSOR302525	China, Hunan Province, Hunan Identificaiton Centre for Rice Blast Disease Resistance	N28.8, E112.2	September 5. 2020
PRJEB45634	ERS6595540	SAMEA8912657	SP133_1	75545062	Oryza sativa	Aus	NP 125::IRGC32559-1	India	IRGC 121071	GSOR301792	China, Hunan Province, Hunan Identificaiton Centre for Rice Blast Disease Resistance	N28.8, E112.2	September 5. 2020
PRJEB45634	ERS6595541	SAMEA8912658	SP135_1	62223502	Oryza sativa	Indica	XI GU HONG::IRGC74226-1	China	IRGC 121156	GSOR301869	China, Hunan Province, Hunan Identificaiton Centre for Rice Blast Disease Resistance	N28.8, E112.2	September 5. 2020
PRJEB45634	ERS6595542	SAMEA8912659	SP138_1	50220218	Oryza sativa	Indica	JOALBHANGA 499::IRGC6560-1	Bangladesh	IRGC 121621	GSOR302327	China, Hunan Province, Hunan Identificaiton Centre for Rice Blast Disease Resistance	N28.8, E112.2	September 5. 2020
PRJEB45634	ERS6595543	SAMEA8912660	SP139_1	56553836	Oryza sativa	Indica	ICTA PAZOS::IRGC116996-1	Guatemala	IRGC 120976	GSOR301706	China, Hunan Province, Hunan Identificaiton Centre for Rice Blast Disease Resistance	N28.8, E112.2	September 5. 2020
PRJEB45634	ERS6595544	SAMEA8912661	SP143_1	87090848	Oryza sativa	Unassigned	SELENIO::IRGC82434-1	Italy	IRGC 121497	GSOR302203	China, Hunan Province, Hunan Identificaiton Centre for Rice Blast Disease Resistance	N28.8, E112.2	September 5. 2020
PRJEB45634	ERS6595545	SAMEA8912662	SP147_1	45727842	Oryza sativa	Indica	LI CHUAN DA BAI GU::IRGC70325-1	China	IRGC 121411	GSOR302117	China, Hunan Province, Hunan Identificaiton Centre for Rice Blast Disease Resistance	N28.8, E112.2	September 5. 2020
PRJEB45634	ERS6595546	SAMEA8912663	SP149_1	56917054	Oryza sativa	Aus	DA 8	Bangladesh	IRGC 117459	GSOR301529	China, Hunan Province, Hunan Identificaiton Centre for Rice Blast Disease Resistance	N28.8, E112.2	September 5. 2020
PRJEB45634	ERS6595547	SAMEA8912664	SP151_1	51053506	Oryza sativa	Aus	DHALA BHADOI::IRGC66779-1	Bangladesh	IRGC 120851	GSOR301599	China, Hunan Province, Hunan Identificaiton Centre for Rice Blast Disease Resistance	N28.8, E112.2	September 5. 2020
PRJEB45634	ERS6595548	SAMEA8912665	SP152_1	55092488	Oryza sativa	Indica	RACE::IRGC15706-1	Sri Lanka	IRGC 121094	GSOR301814	China, Hunan Province, Hunan Identificaiton Centre for Rice Blast Disease Resistance	N28.8, E112.2	September 5. 2020
PRJEB45634	ERS6595549	SAMEA8912666	SP154_1	41546640	Oryza sativa	Tropical japonica	BALAYAN::IRGC71505-1	Malaysia	IRGC 121278	GSOR301984	China, Hunan Province, Hunan Identificaiton Centre for Rice Blast Disease Resistance	N28.8, E112.2	September 5. 2020
PRJEB45634	ERS6595550	SAMEA8912667	SP157_1	57961846	Oryza sativa	Indica	PACHEHAI PERUMAL	India	IRGC 117545	GSOR301571	China, Hunan Province, Hunan Identificaiton Centre for Rice Blast Disease Resistance	N28.8, E112.2	September 5. 2020
PRJEB45634	ERS6595551	SAMEA8912669	SP162_1	58697802	Oryza sativa	Tropical japonica	IRAT 109::GERVEX 4988-C1	Cote d'Ivoire	IRGC 121761	GSOR302464	China, Hunan Province, Hunan Identificaiton Centre for Rice Blast Disease Resistance	N28.8, E112.2	September 5. 2020
PRJEB45634	ERS6595552	SAMEA8912670	SP164_1	64640270	Oryza sativa	Unassigned	PARE TORO::IRGC54333-1	Indonesia	IRGC 121633	GSOR302339	China, Hunan Province, Hunan Identificaiton Centre for Rice Blast Disease Resistance	N28.8, E112.2	September 5. 2020
PRJEB45634	ERS6595553	SAMEA8912671	SP166_1	79328030	Oryza sativa	Tropical japonica	PACHOLINHA	Brazil	IRGC 121694	GSOR302397	China, Hunan Province, Hunan Identificaiton Centre for Rice Blast Disease Resistance	N28.8, E112.2	September 5. 2020
PRJEB45634	ERS6595554	SAMEA8912672	SP167_1	68371418	Oryza sativa	Unassigned	IR 65192-4B-10-3::IRGC117367-1	Philippines	IRGC 121615	GSOR302321	China, Hunan Province, Hunan Identificaiton Centre for Rice Blast Disease Resistance	N28.8, E112.2	September 5. 2020
PRJEB45634	ERS6595555	SAMEA8912673	SP168_1	70279802	Oryza sativa	Aus	MADHABSAIL 741::IRGC29374-1	Bangladesh	IRGC 121046	GSOR301768	China, Hunan Province, Hunan Identificaiton Centre for Rice Blast Disease Resistance	N28.8, E112.2	September 5. 2020
PRJEB45634	ERS6595556	SAMEA8912674	SP170_1	54544848	Oryza sativa	Tropical japonica	MANGAVAVA FOTSILANSTSIKA 1177::GERVEX 5719-C1	Madagascar	IRGC 121794	GSOR302497	China, Hunan Province, Hunan Identificaiton Centre for Rice Blast Disease Resistance	N28.8, E112.2	September 5. 2020
PRJEB45634	ERS6595557	SAMEA8912675	SP184_1	55718554	Oryza sativa	Tropical japonica	IDSA 77::C1	Cote d'Ivoire	IRGC 121746	GSOR302449	China, Hunan Province, Hunan Identificaiton Centre for Rice Blast Disease Resistance	N28.8, E112.2	September 5. 2020
PRJEB45634	ERS6595558	SAMEA8912676	SP188_1	51246710	Oryza sativa	Aus	DULAR::IRGC32561-1	India	IRGC 121197	GSOR301903	China, Hunan Province, Hunan Identificaiton Centre for Rice Blast Disease Resistance	N28.8, E112.2	September 5. 2020
PRJEB45634	ERS6595559	SAMEA8912677	SP190_1	52240666	Oryza sativa	Aus	DEHULA::IRGC74737-1	India	IRGC 121324	GSOR302030	China, Hunan Province, Hunan Identificaiton Centre for Rice Blast Disease Resistance	N28.8, E112.2	September 5. 2020
PRJEB45634	ERS6595560	SAMEA8912678	SP200_1	61913174	Oryza sativa	Indica	GEETA::IRGC74742-1	India	IRGC 121201	GSOR301907	China, Hunan Province, Hunan Identificaiton Centre for Rice Blast Disease Resistance	N28.8, E112.2	September 5. 2020
PRJEB45634	ERS6595561	SAMEA8912679	SP201_1	57632438	Oryza sativa	Unassigned	IR 72132-AC 6-1::IRGC117369-1	Philippines	IRGC 121880	GSOR302578	China, Hunan Province, Hunan Identificaiton Centre for Rice Blast Disease Resistance	N28.8, E112.2	September 5. 2020
PRJEB45634	ERS6595562	SAMEA8912680	SP208_1	53485314	Oryza sativa	Unassigned	KHAU THEP::IRGC78341-1	Vietnam	IRGC 121387	GSOR302093	China, Hunan Province, Hunan Identificaiton Centre for Rice Blast Disease Resistance	N28.8, E112.2	September 5. 2020
PRJEB45634	ERS6595563	SAMEA8912681	SP209_1	51580764	Oryza sativa	Aus	GUL MURALI::IRGC66792-1	Bangladesh	IRGC 120961	GSOR301692	China, Hunan Province, Hunan Identificaiton Centre for Rice Blast Disease Resistance	N28.8, E112.2	September 5. 2020
PRJEB45634	ERS6595564	SAMEA8912682	SP210_1	53828782	Oryza sativa	Unassigned	SUDU HEENATI::IRGC15675-1	Sri Lanka	IRGC 121506	GSOR302212	China, Hunan Province, Hunan Identificaiton Centre for Rice Blast Disease Resistance	N28.8, E112.2	September 5. 2020
PRJEB45634	ERS6595565	SAMEA8912683	SP213_1	54561446	Oryza sativa	Aus	HOLOI BASH (SOLOI BASH)::IRGC64778-1	Bangladesh	IRGC 120969	GSOR301700	China, Hunan Province, Hunan Identificaiton Centre for Rice Blast Disease Resistance	N28.8, E112.2	September 5. 2020
PRJEB45634	ERS6595566	SAMEA8912684	SP217_1	50929606	Oryza sativa	Tropical japonica	TOS 10483::IRGC56723-1	Guinea-Bissau	IRGC 121524	GSOR302230	China, Hunan Province, Hunan Identificaiton Centre for Rice Blast Disease Resistance	N28.8, E112.2	September 5. 2020
PRJEB45634	ERS6595567	SAMEA8912685	SP223_1	59209086	Oryza sativa	Indica	HONG ZUI ER::IRGC72706-1	China	IRGC 120971	GSOR301702	China, Hunan Province, Hunan Identificaiton Centre for Rice Blast Disease Resistance	N28.8, E112.2	September 5. 2020
PRJEB45634	ERS6595568	SAMEA8912686	SP226_1	49571682	Oryza sativa	Temperate japonica	MO WAE DO::IRGC2356-1	Republic of Korea	IRGC 121213	GSOR301919	China, Hunan Province, Hunan Identificaiton Centre for Rice Blast Disease Resistance	N28.8, E112.2	September 5. 2020
PRJEB45634	ERS6595569	SAMEA8912687	SP229_1	45393270	Oryza sativa	Temperate japonica	YU WEOL ZO::IRGC19894-1	Republic of Korea	IRGC 121554	GSOR302260	China, Hunan Province, Hunan Identificaiton Centre for Rice Blast Disease Resistance	N28.8, E112.2	September 5. 2020
PRJEB45634	ERS6595570	SAMEA8912688	SP236_1	52443056	Oryza sativa	Aus	MOYNA MOTI::IRGC66818-1	Bangladesh	IRGC 121060	GSOR301781	China, Hunan Province, Hunan Identificaiton Centre for Rice Blast Disease Resistance	N28.8, E112.2	September 5. 2020
PRJEB45634	ERS6595571	SAMEA8912689	SP237_1	39458706	Oryza sativa	Indica	IR 60::IRGC63493-C1	Philippines	IRGC 121753	GSOR302456	China, Hunan Province, Hunan Identificaiton Centre for Rice Blast Disease Resistance	N28.8, E112.2	September 5. 2020
PRJEB45634	ERS6595572	SAMEA8912690	SP238_1	48501570	Oryza sativa	Temperate japonica	WU KE NUO::IRGC59990-1	China	IRGC 121548	GSOR302254	China, Hunan Province, Hunan Identificaiton Centre for Rice Blast Disease Resistance	N28.8, E112.2	September 5. 2020
PRJEB45634	ERS6595573	SAMEA8912691	SP242_1	60505510	Oryza sativa	Aus	IKRA::IRGC77250-1	Bangladesh	IRGC 120978	GSOR301708	China, Hunan Province, Hunan Identificaiton Centre for Rice Blast Disease Resistance	N28.8, E112.2	September 5. 2020
PRJEB45634	ERS6595574	SAMEA8912692	SP260_1	54300398	Oryza sativa	Indica	YAKADA::IRGC51096-1	Sri Lanka	IRGC 121158	GSOR301871	China, Hunan Province, Hunan Identificaiton Centre for Rice Blast Disease Resistance	N28.8, E112.2	September 5. 2020
PRJEB45634	ERS6595575	SAMEA8912693	SP264_1	64570948	Oryza sativa	Tropical japonica	VARY SOMOTRA SIHANAKA::GERVEX 8321-C1	Madagascar	IRGC 121838	GSOR302536	China, Hunan Province, Hunan Identificaiton Centre for Rice Blast Disease Resistance	N28.8, E112.2	September 5. 2020
PRJEB45634	ERS6595576	SAMEA8912694	SP265_1	45291828	Oryza sativa	Unassigned	DHALASHAITA::IRGC 25851-1	Bangladesh	IRGC 120932	GSOR301671	China, Hunan Province, Hunan Identificaiton Centre for Rice Blast Disease Resistance	N28.8, E112.2	September 5. 2020
PRJEB45634	ERS6595577	SAMEA8912695	SP266_1	50265760	Oryza sativa	Aus	CHANDARHAT::IRGC25845-1	Bangladesh	IRGC 121605	GSOR302311	China, Hunan Province, Hunan Identificaiton Centre for Rice Blast Disease Resistance	N28.8, E112.2	September 5. 2020
PRJEB45634	ERS6595578	SAMEA8912696	SP282_1	47940896	Oryza sativa	Indica	BG 34-11::IRGC15782-1	Sri Lanka	IRGC 120893	GSOR301639	China, Hunan Province, Hunan Identificaiton Centre for Rice Blast Disease Resistance	N28.8, E112.2	September 5. 2020
PRJEB45634	ERS6595579	SAMEA8912697	SP285_1	48004246	Oryza sativa	Admixed-Indica	BALA (CR 42-38)::IRGC12884-1	India	IRGC 121277	GSOR301983	China, Hunan Province, Hunan Identificaiton Centre for Rice Blast Disease Resistance	N28.8, E112.2	September 5. 2020
PRJEB45634	ERS6595580	SAMEA8912698	SP286_1	54279734	Oryza sativa	Aus	MICOCHU::IRGC25888-1	Bangladesh	IRGC 121055	GSOR301776	China, Hunan Province, Hunan Identificaiton Centre for Rice Blast Disease Resistance	N28.8, E112.2	September 5. 2020
PRJEB45634	ERS6595581	SAMEA8912699	SP287_1	52400028	Oryza sativa	Indica	IR 71676-90-2-2::C1	Philippines	IRGC 121759	GSOR302462	China, Hunan Province, Hunan Identificaiton Centre for Rice Blast Disease Resistance	N28.8, E112.2	September 5. 2020
PRJEB45634	ERS6595582	SAMEA8912700	SP298_1	38325050	Oryza sativa	Indica	IR 59469-2B-3-2::IRGC99703-1	Philippines	IRGC 120984	GSOR301713	China, Hunan Province, Hunan Identificaiton Centre for Rice Blast Disease Resistance	N28.8, E112.2	September 5. 2020
PRJEB45634	ERS6595583	SAMEA8912701	SP299_1	55900020	Oryza sativa	Aus	PANKHIRAJ::IRGC25911-1	Bangladesh	IRGC 121078	GSOR301798	China, Hunan Province, Hunan Identificaiton Centre for Rice Blast Disease Resistance	N28.8, E112.2	September 5. 2020
PRJEB45634	ERS6595584	SAMEA8912702	SP301_1	48990890	Oryza sativa	Aus	KALO KUCHI::IRGC66806-1	Bangladesh	IRGC 121007	GSOR301731	China, Hunan Province, Hunan Identificaiton Centre for Rice Blast Disease Resistance	N28.8, E112.2	September 5. 2020
PRJEB45634	ERS6595586	SAMEA8912704	SP302_1	51607052	Oryza sativa	Aus	JABARSHAIL::IRGC25865-2	Bangladesh	IRGC 121588	GSOR302294	China, Hunan Province, Hunan Identificaiton Centre for Rice Blast Disease Resistance	N28.8, E112.2	September 5. 2020
PRJEB45634	ERS6595587	SAMEA8912705	SP304_1	39846494	Oryza sativa	Indica	CR 762022::IRGC53378-1	United States of America	IRGC 121608	GSOR302314	China, Hunan Province, Hunan Identificaiton Centre for Rice Blast Disease Resistance	N28.8, E112.2	September 5. 2020
PRJEB45634	ERS6595588	SAMEA8912706	SP306_1	44245566	Oryza sativa	Unassigned	IR 73678-20-1-B::IRGC117292-1	Philippines	IRGC 121617	GSOR302323	China, Hunan Province, Hunan Identificaiton Centre for Rice Blast Disease Resistance	N28.8, E112.2	September 5. 2020
PRJEB45634	ERS6595589	SAMEA8912707	SP309_1	47428280	Oryza sativa	Indica	NSICRC 106::IRGC117370-1	Philippines	IRGC 121076	GSOR301796	China, Hunan Province, Hunan Identificaiton Centre for Rice Blast Disease Resistance	N28.8, E112.2	September 5. 2020
PRJEB45634	ERS6595590	SAMEA8912708	SP310_1	48644850	Oryza sativa	Indica	LOHAMBITRO 224::GERVEX 5144-C1	Madagascar	IRGC 121785	GSOR302488	China, Hunan Province, Hunan Identificaiton Centre for Rice Blast Disease Resistance	N28.8, E112.2	September 5. 2020
PRJEB45634	ERS6595591	SAMEA8912709	SP332_1	48914850	Oryza sativa	Indica	LUA NHE DEN::IRGC16724-1	Vietnam	IRGC 121884	GSOR302582	China, Hunan Province, Hunan Identificaiton Centre for Rice Blast Disease Resistance	N28.8, E112.2	September 5. 2020
PRJEB45634	ERS6595592	SAMEA8912710	SP339_1	46039742	Oryza sativa	Tropical japonica	PCT 4\SA\4\1>1076-2-4-1-5::C1	Colombia	IRGC 121805	GSOR302508	China, Hunan Province, Hunan Identificaiton Centre for Rice Blast Disease Resistance	N28.8, E112.2	September 5. 2020
PRJEB45634	ERS6595593	SAMEA8912711	SP349_1	61161098	Oryza sativa	Unassigned	IR 65261-09-1-B::C1	Philippines	IRGC 121756	GSOR302459	China, Hunan Province, Hunan Identificaiton Centre for Rice Blast Disease Resistance	N28.8, E112.2	September 5. 2020
PRJEB45634	ERS6595594	SAMEA8912712	SP350_1	65150028	Oryza sativa	Tropical japonica	YANCAOUSSA::IRGC16071-C1	Cote d'Ivoire	IRGC 121859	GSOR302557	China, Hunan Province, Hunan Identificaiton Centre for Rice Blast Disease Resistance	N28.8, E112.2	September 5. 2020
PRJEB45634	ERS6595595	SAMEA8912713	SP352_1	53281922	Oryza sativa	Tropical japonica	INUWAY::IRGC67437-1	Philippines	IRGC 121363	GSOR302069	China, Hunan Province, Hunan Identificaiton Centre for Rice Blast Disease Resistance	N28.8, E112.2	September 5. 2020
PRJEB45634	ERS6595596	SAMEA8912714	SP369_1	59495974	Oryza sativa	Unassigned	BOTRY BE::IRGC69356-1	Madagascar	IRGC 121659	GSOR302362	China, Hunan Province, Hunan Identificaiton Centre for Rice Blast Disease Resistance	N28.8, E112.2	September 5. 2020
PRJEB45634	ERS6595597	SAMEA8912715	SP370_1	51655880	Oryza sativa	Tropical japonica	C 57-5043::IRGC4057-1	United States of America	IRGC 121300	GSOR302006	China, Hunan Province, Hunan Identificaiton Centre for Rice Blast Disease Resistance	N28.8, E112.2	September 5. 2020
PRJEB45634	ERS6595598	SAMEA8912716	SP373_1	46440558	Oryza sativa	Temperate japonica	HOMURA 8::IRGC5388-1	Japan	IRGC 121354	GSOR302060	China, Hunan Province, Hunan Identificaiton Centre for Rice Blast Disease Resistance	N28.8, E112.2	September 5. 2020
PRJEB45634	ERS6595599	SAMEA8912717	SP376_1	48052654	Oryza sativa	Tropical japonica	NOUAKPO::IRGC56704-1	Cote d'Ivoire	IRGC 121453	GSOR302159	China, Hunan Province, Hunan Identificaiton Centre for Rice Blast Disease Resistance	N28.8, E112.2	September 5. 2020
PRJEB45634	ERS6595600	SAMEA8912718	SP391_1	46792564	Oryza sativa	Tropical japonica	WAB 56-125::IRTP 19771-C1	Cote d'Ivoire	IRGC 121843	GSOR302541	China, Hunan Province, Hunan Identificaiton Centre for Rice Blast Disease Resistance	N28.8, E112.2	September 5. 2020
PRJEB45634	ERS6595601	SAMEA8912719	SP395_1	41958358	Oryza sativa	Indica	PICONEGRO::IRGC117022-1	Ecuador	IRGC 121085	GSOR301805	China, Hunan Province, Hunan Identificaiton Centre for Rice Blast Disease Resistance	N28.8, E112.2	September 5. 2020
PRJEB45634	ERS6595602	SAMEA8912720	SP397_1	43343664	Oryza sativa	Tropical japonica	HONDURAS::GERVEX 529-C1	Spain	IRGC 121697	GSOR302400	China, Hunan Province, Hunan Identificaiton Centre for Rice Blast Disease Resistance	N28.8, E112.2	September 5. 2020
PRJEB45634	ERS6595603	SAMEA8912721	SP398_1	52974788	Oryza sativa	Tropical japonica	PRIMAVERA::C1	Brazil	IRGC 121809	GSOR302512	China, Hunan Province, Hunan Identificaiton Centre for Rice Blast Disease Resistance	N28.8, E112.2	September 5. 2020
PRJEB45634	ERS6595604	SAMEA8912722	SP400_1	50164724	Oryza sativa	Tropical japonica	BOTRA FOTSY::IRGC77840-1	Madagascar	IRGC 121293	GSOR301999	China, Hunan Province, Hunan Identificaiton Centre for Rice Blast Disease Resistance	N28.8, E112.2	September 5. 2020
PRJEB45634	ERS6595605	SAMEA8912723	SP403_1	52234400	Oryza sativa	Indica	HONG ZUI ZAO::IRGC68090-1	China	IRGC 120972	GSOR301703	China, Hunan Province, Hunan Identificaiton Centre for Rice Blast Disease Resistance	N28.8, E112.2	September 5. 2020
PRJEB45634	ERS6595606	SAMEA8912724	SP404_1	47242200	Oryza sativa	Aus	AUS JOTA	Bangladesh	IRGC 117429	GSOR301511	China, Hunan Province, Hunan Identificaiton Centre for Rice Blast Disease Resistance	N28.8, E112.2	September 5. 2020
PRJEB45634	ERS6595607	SAMEA8912725	SP415_1	42700628	Oryza sativa	Temperate japonica	ELVO::IRGC82422-1	Italy	IRGC 121334	GSOR302040	China, Hunan Province, Hunan Identificaiton Centre for Rice Blast Disease Resistance	N28.8, E112.2	September 5. 2020
PRJEB45634	ERS6595608	SAMEA8912726	SP420_1	46083976	Oryza sativa	Admixed-Japonica	BOTPA BARA::IRGC62162-1	Bhutan	IRGC 121292	GSOR301998	China, Hunan Province, Hunan Identificaiton Centre for Rice Blast Disease Resistance	N28.8, E112.2	September 5. 2020
PRJEB45634	ERS6595609	SAMEA8912727	SP421_1	50969938	Oryza sativa	Aus	FULKATI::IRGC66783-1	Bangladesh	IRGC 120953	GSOR301685	China, Hunan Province, Hunan Identificaiton Centre for Rice Blast Disease Resistance	N28.8, E112.2	September 5. 2020
PRJEB45634	ERS6595610	SAMEA8912728	SP424_1	64942426	Oryza sativa	Aus	SOKANA::IRGC52763-1	India	IRGC 121220	GSOR301926	China, Hunan Province, Hunan Identificaiton Centre for Rice Blast Disease Resistance	N28.8, E112.2	September 5. 2020
PRJEB45634	ERS6595611	SAMEA8912729	SP426_1	114249334	Oryza sativa	Temperate japonica	ARGO::IRGC82418-1	Italy	IRGC 121267	GSOR301973	China, Hunan Province, Hunan Identificaiton Centre for Rice Blast Disease Resistance	N28.8, E112.2	September 5. 2020
PRJEB45634	ERS6595612	SAMEA8912730	SP432_1	47179596	Oryza sativa	Tropical japonica	ITA 235::IRGC64854-1	Cote d'Ivoire	IRGC 121368	GSOR302074	China, Hunan Province, Hunan Identificaiton Centre for Rice Blast Disease Resistance	N28.8, E112.2	September 5. 2020
PRJEB45634	ERS6595613	SAMEA8912731	SP433_1	46481270	Oryza sativa	Indica	WAS 194-B-3-2-5::C1	Senegal	IRGC 121850	GSOR302548	China, Hunan Province, Hunan Identificaiton Centre for Rice Blast Disease Resistance	N28.8, E112.2	September 5. 2020
PRJEB45634	ERS6595614	SAMEA8912732	SP3_2	56940574	Oryza sativa	Tropical japonica	MANDRIRAVINA 3512::GERVEX 8319-C1	Madagascar	IRGC 121699	GSOR302402	China, Hunan Province, Hunan Identificaiton Centre for Rice Blast Disease Resistance	N28.8, E112.2	September 5. 2020
PRJEB45634	ERS6595615	SAMEA8912733	SP8_2	53663274	Oryza sativa	Unassigned	T 26::IRGC46768-1	India	IRGC 121133	GSOR301849	China, Hunan Province, Hunan Identificaiton Centre for Rice Blast Disease Resistance	N28.8, E112.2	September 5. 2020
PRJEB45634	ERS6595616	SAMEA8912734	SP11_2	77740946	Oryza sativa	Tropical japonica	BENGIZA::IRGC69845-1	Madagascar	IRGC 121600	GSOR302306	China, Hunan Province, Hunan Identificaiton Centre for Rice Blast Disease Resistance	N28.8, E112.2	September 5. 2020
PRJEB45634	ERS6595617	SAMEA8912735	SP21_2	53933104	Oryza sativa	Aus	KARUTHA CHEENEDDI::IRGC47381-1	Sri Lanka	IRGC 121380	GSOR302086	China, Hunan Province, Hunan Identificaiton Centre for Rice Blast Disease Resistance	N28.8, E112.2	September 5. 2020
PRJEB45634	ERS6595618	SAMEA8912736	SP29_2	50284360	Oryza sativa	Aus	DHARIA BOALIA::IRGC64774-1	Bangladesh	IRGC 120934	GSOR301673	China, Hunan Province, Hunan Identificaiton Centre for Rice Blast Disease Resistance	N28.8, E112.2	September 5. 2020
PRJEB45634	ERS6595619	SAMEA8912737	SP36_2	39558840	Oryza sativa	Indica	HUO SHAO TZU WU CHAN::IRGC65097-1	Taiwan	IRGC 120974	GSOR301705	China, Hunan Province, Hunan Identificaiton Centre for Rice Blast Disease Resistance	N28.8, E112.2	September 5. 2020
PRJEB45634	ERS6595620	SAMEA8912738	SP39_2	50264996	Oryza sativa	Indica	IR 72::C1	Philippines	IRGC 121760	GSOR302463	China, Hunan Province, Hunan Identificaiton Centre for Rice Blast Disease Resistance	N28.8, E112.2	September 5. 2020
PRJEB45634	ERS6595621	SAMEA8912739	SP41_2	44169202	Oryza sativa	Unassigned	ROJOMENA::IRGC69408-1	Madagascar	IRGC 121636	GSOR302342	China, Hunan Province, Hunan Identificaiton Centre for Rice Blast Disease Resistance	N28.8, E112.2	September 5. 2020
PRJEB45634	ERS6595622	SAMEA8912740	SP48_2	63120198	Oryza sativa	Unassigned	JINLING 78-102::IRGC88421-1	China	IRGC 121001	GSOR301726	China, Hunan Province, Hunan Identificaiton Centre for Rice Blast Disease Resistance	N28.8, E112.2	September 5. 2020
PRJEB45634	ERS6595623	SAMEA8912741	SP51_2	59749810	Oryza sativa	Tropical japonica	KWADWO AMOA::IRGC14738-1	Ghana	IRGC 121670	GSOR302373	China, Hunan Province, Hunan Identificaiton Centre for Rice Blast Disease Resistance	N28.8, E112.2	September 5. 2020
PRJEB45634	ERS6595624	SAMEA8912742	SP56_2	46905358	Oryza sativa	Aus	JHUM BEGUNBICHI::IRGC25867-1	Bangladesh	IRGC 120999	GSOR301724	China, Hunan Province, Hunan Identificaiton Centre for Rice Blast Disease Resistance	N28.8, E112.2	September 5. 2020
PRJEB45634	ERS6595625	SAMEA8912743	SP60_2	59558426	Oryza sativa	Indica	ICTA POLOCHIC::IRGC116997-1	Guatemala	IRGC 120977	GSOR301707	China, Hunan Province, Hunan Identificaiton Centre for Rice Blast Disease Resistance	N28.8, E112.2	September 5. 2020
PRJEB45634	ERS6595626	SAMEA8912744	SP61_2	62487304	Oryza sativa	Tropical japonica	DIXIEBELLE::GERVEX 1649-C1	United States of America	IRGC 121734	GSOR302437	China, Hunan Province, Hunan Identificaiton Centre for Rice Blast Disease Resistance	N28.8, E112.2	September 5. 2020
PRJEB45634	ERS6595627	SAMEA8912745	SP62_2	51640312	Oryza sativa	Indica	TSAKA::IRGC64934-C1	Bhutan	IRGC 121832	GSOR302530	China, Hunan Province, Hunan Identificaiton Centre for Rice Blast Disease Resistance	N28.8, E112.2	September 5. 2020
PRJEB45634	ERS6595628	SAMEA8912746	SP67_2	55008300	Oryza sativa	Unassigned	WAS 183-B-6-2-3::C1	Senegal	IRGC 121849	GSOR302547	China, Hunan Province, Hunan Identificaiton Centre for Rice Blast Disease Resistance	N28.8, E112.2	September 5. 2020
PRJEB45634	ERS6595629	SAMEA8912747	SP68_2	56056916	Oryza sativa	Admixed-Japonica	KUROKA::IRGC74556-C1	Japan	IRGC 121781	GSOR302484	China, Hunan Province, Hunan Identificaiton Centre for Rice Blast Disease Resistance	N28.8, E112.2	September 5. 2020
PRJEB45634	ERS6595630	SAMEA8912748	SP71_2	49282460	Oryza sativa	Admixed-Indica	BOTOHAVANA::IRGC79459-1	Madagascar	IRGC 121291	GSOR301997	China, Hunan Province, Hunan Identificaiton Centre for Rice Blast Disease Resistance	N28.8, E112.2	September 5. 2020
PRJEB45634	ERS6595631	SAMEA8912749	SP75_2	46709822	Oryza sativa	Aus	DHARIA::IRGC64773-1	Bangladesh	IRGC 120935	GSOR301674	China, Hunan Province, Hunan Identificaiton Centre for Rice Blast Disease Resistance	N28.8, E112.2	September 5. 2020
PRJEB45634	ERS6595632	SAMEA8912750	SP77_2	51585234	Oryza sativa	Unassigned	BAGANAN ASALAO::IRGC71503-1	Malaysia	IRGC 121275	GSOR301981	China, Hunan Province, Hunan Identificaiton Centre for Rice Blast Disease Resistance	N28.8, E112.2	September 5. 2020
PRJEB45634	ERS6595633	SAMEA8912751	SP80_2	49095684	Oryza sativa	Unassigned	WAS 62-B-B-17-1-1-3::C1	Senegal	IRGC 121858	GSOR302556	China, Hunan Province, Hunan Identificaiton Centre for Rice Blast Disease Resistance	N28.8, E112.2	September 5. 2020
PRJEB45634	ERS6595634	SAMEA8912752	SP81_2	52711882	Oryza sativa	Tropical japonica	BAKUNG (H)::IRGC60220-1	Malaysia	IRGC 121193	GSOR301899	China, Hunan Province, Hunan Identificaiton Centre for Rice Blast Disease Resistance	N28.8, E112.2	September 5. 2020
PRJEB45634	ERS6595635	SAMEA8912753	SP82_2	48865252	Oryza sativa	Tropical japonica	EARLY MUTANT IAC 165::GERVEX 8508-C1	Brazil	IRGC 121735	GSOR302438	China, Hunan Province, Hunan Identificaiton Centre for Rice Blast Disease Resistance	N28.8, E112.2	September 5. 2020
PRJEB45634	ERS6595636	SAMEA8912754	SP86_2	54430018	Oryza sativa	Tropical japonica	KYEEMA::GERVEX 1656-C1	Australia	IRGC 121782	GSOR302485	China, Hunan Province, Hunan Identificaiton Centre for Rice Blast Disease Resistance	N28.8, E112.2	September 5. 2020
PRJEB45634	ERS6595637	SAMEA8912755	SP89_2	55069682	Oryza sativa	Indica	TUO TUO HUANG::IRGC72851-1	China	IRGC 121528	GSOR302234	China, Hunan Province, Hunan Identificaiton Centre for Rice Blast Disease Resistance	N28.8, E112.2	September 5. 2020
PRJEB45634	ERS6595638	SAMEA8912756	SP92_2	54175098	Oryza sativa	Indica	JAMAJIGI::C1	Mali	IRGC 121771	GSOR302474	China, Hunan Province, Hunan Identificaiton Centre for Rice Blast Disease Resistance	N28.8, E112.2	September 5. 2020
PRJEB45634	ERS6595639	SAMEA8912757	SP93_2	49119578	Oryza sativa	Tropical japonica	DELLROSE::GERVEX 1648-C1	United States of America	IRGC 121732	GSOR302435	China, Hunan Province, Hunan Identificaiton Centre for Rice Blast Disease Resistance	N28.8, E112.2	September 5. 2020
PRJEB45634	ERS6595640	SAMEA8912758	SP95_2	48863368	Oryza sativa	Unassigned	VANDANA	India	IRGC 117598	GSOR301596	China, Hunan Province, Hunan Identificaiton Centre for Rice Blast Disease Resistance	N28.8, E112.2	September 5. 2020
PRJEB45634	ERS6595641	SAMEA8912759	SP106_2	72703764	Oryza sativa	Indica	SUWEON 280::GERVEX 1306-C1	Korea, Republic of	IRGC 121826	GSOR302524	China, Hunan Province, Hunan Identificaiton Centre for Rice Blast Disease Resistance	N28.8, E112.2	September 5. 2020
PRJEB45634	ERS6595642	SAMEA8912760	SP108_2	73678016	Oryza sativa	Indica	RAY JAZAYKAYZ::IRGC62181-1	Bhutan	IRGC 121099	GSOR301819	China, Hunan Province, Hunan Identificaiton Centre for Rice Blast Disease Resistance	N28.8, E112.2	September 5. 2020
PRJEB45634	ERS6595643	SAMEA8912761	SP112_2	54906020	Oryza sativa	Unassigned	VELLAI SEENETTI::IRGC15516-1	Sri Lanka	IRGC 121152	GSOR301866	China, Hunan Province, Hunan Identificaiton Centre for Rice Blast Disease Resistance	N28.8, E112.2	September 5. 2020
PRJEB45634	ERS6595644	SAMEA8912762	SP118_2	61525368	Oryza sativa	Tropical japonica	IR 63372-8::C1	Philippines	IRGC 121755	GSOR302458	China, Hunan Province, Hunan Identificaiton Centre for Rice Blast Disease Resistance	N28.8, E112.2	September 5. 2020
PRJEB45634	ERS6595645	SAMEA8912763	SP119_2	59936432	Oryza sativa	Temperate japonica	M 401::IRGC57084-1	United States of America	IRGC 121572	GSOR302278	China, Hunan Province, Hunan Identificaiton Centre for Rice Blast Disease Resistance	N28.8, E112.2	September 5. 2020
PRJEB45634	ERS6595646	SAMEA8912764	SP122_2	47403486	Oryza sativa	Indica	E KHA KEHA::IRGC2764-1	Taiwan	IRGC 121611	GSOR302317	China, Hunan Province, Hunan Identificaiton Centre for Rice Blast Disease Resistance	N28.8, E112.2	September 5. 2020
PRJEB45634	ERS6595647	SAMEA8912765	SP123_2	49958178	Oryza sativa	Tropical japonica	TOS 5790::IRGC117256-1	Nigeria	IRGC 121646	GSOR302352	China, Hunan Province, Hunan Identificaiton Centre for Rice Blast Disease Resistance	N28.8, E112.2	September 5. 2020
PRJEB45634	ERS6595648	SAMEA8912766	SP126_2	63043524	Oryza sativa	Indica	ARC 18262::IRGC42363-1	India	IRGC 121872	GSOR302570	China, Hunan Province, Hunan Identificaiton Centre for Rice Blast Disease Resistance	N28.8, E112.2	September 5. 2020
PRJEB45634	ERS6595649	SAMEA8912767	SP128_2	65815694	Oryza sativa	Indica	IR 2006-P12-12-2::IRGC32675-C1	Philippines	IRGC 121748	GSOR302451	China, Hunan Province, Hunan Identificaiton Centre for Rice Blast Disease Resistance	N28.8, E112.2	September 5. 2020
PRJEB45634	ERS6595650	SAMEA8912768	SP131_2	53194992	Oryza sativa	Indica	TELIMANI::C1	Mali	IRGC 121827	GSOR302525	China, Hunan Province, Hunan Identificaiton Centre for Rice Blast Disease Resistance	N28.8, E112.2	September 5. 2020
PRJEB45634	ERS6595651	SAMEA8912769	SP133_2	66399614	Oryza sativa	Aus	NP 125::IRGC32559-1	India	IRGC 121071	GSOR301792	China, Hunan Province, Hunan Identificaiton Centre for Rice Blast Disease Resistance	N28.8, E112.2	September 5. 2020
PRJEB45634	ERS6595652	SAMEA8912770	SP135_2	61792334	Oryza sativa	Indica	XI GU HONG::IRGC74226-1	China	IRGC 121156	GSOR301869	China, Hunan Province, Hunan Identificaiton Centre for Rice Blast Disease Resistance	N28.8, E112.2	September 5. 2020
PRJEB45634	ERS6595653	SAMEA8912771	SP138_2	48798000	Oryza sativa	Indica	JOALBHANGA 499::IRGC6560-1	Bangladesh	IRGC 121621	GSOR302327	China, Hunan Province, Hunan Identificaiton Centre for Rice Blast Disease Resistance	N28.8, E112.2	September 5. 2020
PRJEB45634	ERS6595654	SAMEA8912772	SP139_2	50526372	Oryza sativa	Indica	ICTA PAZOS::IRGC116996-1	Guatemala	IRGC 120976	GSOR301706	China, Hunan Province, Hunan Identificaiton Centre for Rice Blast Disease Resistance	N28.8, E112.2	September 5. 2020
PRJEB45634	ERS6595655	SAMEA8912773	SP143_2	77932744	Oryza sativa	Unassigned	SELENIO::IRGC82434-1	Italy	IRGC 121497	GSOR302203	China, Hunan Province, Hunan Identificaiton Centre for Rice Blast Disease Resistance	N28.8, E112.2	September 5. 2020
PRJEB45634	ERS6595656	SAMEA8912774	SP147_2	68525580	Oryza sativa	Indica	LI CHUAN DA BAI GU::IRGC70325-1	China	IRGC 121411	GSOR302117	China, Hunan Province, Hunan Identificaiton Centre for Rice Blast Disease Resistance	N28.8, E112.2	September 5. 2020
PRJEB45634	ERS6595657	SAMEA8912775	SP149_2	57544374	Oryza sativa	Aus	DA 8	Bangladesh	IRGC 117459	GSOR301529	China, Hunan Province, Hunan Identificaiton Centre for Rice Blast Disease Resistance	N28.8, E112.2	September 5. 2020
PRJEB45634	ERS6595658	SAMEA8912776	SP151_2	54058268	Oryza sativa	Aus	DHALA BHADOI::IRGC66779-1	Bangladesh	IRGC 120851	GSOR301599	China, Hunan Province, Hunan Identificaiton Centre for Rice Blast Disease Resistance	N28.8, E112.2	September 5. 2020
PRJEB45634	ERS6595659	SAMEA8912777	SP152_2	66833178	Oryza sativa	Indica	RACE::IRGC15706-1	Sri Lanka	IRGC 121094	GSOR301814	China, Hunan Province, Hunan Identificaiton Centre for Rice Blast Disease Resistance	N28.8, E112.2	September 5. 2020
PRJEB45634	ERS6595660	SAMEA8912778	SP154_2	55081704	Oryza sativa	Tropical japonica	BALAYAN::IRGC71505-1	Malaysia	IRGC 121278	GSOR301984	China, Hunan Province, Hunan Identificaiton Centre for Rice Blast Disease Resistance	N28.8, E112.2	September 5. 2020
PRJEB45634	ERS6595661	SAMEA8912779	SP157_2	69839568	Oryza sativa	Indica	PACHEHAI PERUMAL	India	IRGC 117545	GSOR301571	China, Hunan Province, Hunan Identificaiton Centre for Rice Blast Disease Resistance	N28.8, E112.2	September 5. 2020
PRJEB45634	ERS6595662	SAMEA8912780	SP162_2	66695080	Oryza sativa	Tropical japonica	IRAT 109::GERVEX 4988-C1	Cote d'Ivoire	IRGC 121761	GSOR302464	China, Hunan Province, Hunan Identificaiton Centre for Rice Blast Disease Resistance	N28.8, E112.2	September 5. 2020
PRJEB45634	ERS6595663	SAMEA8912781	SP164_2	64224214	Oryza sativa	Unassigned	PARE TORO::IRGC54333-1	Indonesia	IRGC 121633	GSOR302339	China, Hunan Province, Hunan Identificaiton Centre for Rice Blast Disease Resistance	N28.8, E112.2	September 5. 2020
PRJEB45634	ERS6595664	SAMEA8912782	SP166_2	63236636	Oryza sativa	Tropical japonica	PACHOLINHA	Brazil	IRGC 121694	GSOR302397	China, Hunan Province, Hunan Identificaiton Centre for Rice Blast Disease Resistance	N28.8, E112.2	September 5. 2020
PRJEB45634	ERS6595665	SAMEA8912783	SP167_2	65786964	Oryza sativa	Unassigned	IR 65192-4B-10-3::IRGC117367-1	Philippines	IRGC 121615	GSOR302321	China, Hunan Province, Hunan Identificaiton Centre for Rice Blast Disease Resistance	N28.8, E112.2	September 5. 2020
PRJEB45634	ERS6595666	SAMEA8912784	SP168_2	56838926	Oryza sativa	Aus	MADHABSAIL 741::IRGC29374-1	Bangladesh	IRGC 121046	GSOR301768	China, Hunan Province, Hunan Identificaiton Centre for Rice Blast Disease Resistance	N28.8, E112.2	September 5. 2020
PRJEB45634	ERS6595667	SAMEA8912785	SP170_2	55739234	Oryza sativa	Tropical japonica	MANGAVAVA FOTSILANSTSIKA 1177::GERVEX 5719-C1	Madagascar	IRGC 121794	GSOR302497	China, Hunan Province, Hunan Identificaiton Centre for Rice Blast Disease Resistance	N28.8, E112.2	September 5. 2020
PRJEB45634	ERS6595668	SAMEA8912786	SP184_2	65819278	Oryza sativa	Tropical japonica	IDSA 77::C1	Cote d'Ivoire	IRGC 121746	GSOR302449	China, Hunan Province, Hunan Identificaiton Centre for Rice Blast Disease Resistance	N28.8, E112.2	September 5. 2020
PRJEB45634	ERS6595669	SAMEA8912787	SP188_2	57619996	Oryza sativa	Aus	DULAR::IRGC32561-1	India	IRGC 121197	GSOR301903	China, Hunan Province, Hunan Identificaiton Centre for Rice Blast Disease Resistance	N28.8, E112.2	September 5. 2020
PRJEB45634	ERS6595670	SAMEA8912788	SP190_2	53950032	Oryza sativa	Aus	DEHULA::IRGC74737-1	India	IRGC 121324	GSOR302030	China, Hunan Province, Hunan Identificaiton Centre for Rice Blast Disease Resistance	N28.8, E112.2	September 5. 2020
PRJEB45634	ERS6595671	SAMEA8912789	SP200_2	66686728	Oryza sativa	Indica	GEETA::IRGC74742-1	India	IRGC 121201	GSOR301907	China, Hunan Province, Hunan Identificaiton Centre for Rice Blast Disease Resistance	N28.8, E112.2	September 5. 2020
PRJEB45634	ERS6595672	SAMEA8912790	SP201_2	56175606	Oryza sativa	Unassigned	IR 72132-AC 6-1::IRGC117369-1	Philippines	IRGC 121880	GSOR302578	China, Hunan Province, Hunan Identificaiton Centre for Rice Blast Disease Resistance	N28.8, E112.2	September 5. 2020
PRJEB45634	ERS6595673	SAMEA8912791	SP208_2	49039330	Oryza sativa	Unassigned	KHAU THEP::IRGC78341-1	Vietnam	IRGC 121387	GSOR302093	China, Hunan Province, Hunan Identificaiton Centre for Rice Blast Disease Resistance	N28.8, E112.2	September 5. 2020
PRJEB45634	ERS6595674	SAMEA8912792	SP209_2	47757318	Oryza sativa	Aus	GUL MURALI::IRGC66792-1	Bangladesh	IRGC 120961	GSOR301692	China, Hunan Province, Hunan Identificaiton Centre for Rice Blast Disease Resistance	N28.8, E112.2	September 5. 2020
PRJEB45634	ERS6595675	SAMEA8912793	SP210_2	52837544	Oryza sativa	Unassigned	SUDU HEENATI::IRGC15675-1	Sri Lanka	IRGC 121506	GSOR302212	China, Hunan Province, Hunan Identificaiton Centre for Rice Blast Disease Resistance	N28.8, E112.2	September 5. 2020
PRJEB45634	ERS6595676	SAMEA8912794	SP213_2	60802020	Oryza sativa	Aus	HOLOI BASH (SOLOI BASH)::IRGC64778-1	Bangladesh	IRGC 120969	GSOR301700	China, Hunan Province, Hunan Identificaiton Centre for Rice Blast Disease Resistance	N28.8, E112.2	September 5. 2020
PRJEB45634	ERS6595677	SAMEA8912795	SP217_2	48566508	Oryza sativa	Tropical japonica	TOS 10483::IRGC56723-1	Guinea-Bissau	IRGC 121524	GSOR302230	China, Hunan Province, Hunan Identificaiton Centre for Rice Blast Disease Resistance	N28.8, E112.2	September 5. 2020
PRJEB45634	ERS6595678	SAMEA8912796	SP223_2	64689362	Oryza sativa	Indica	HONG ZUI ER::IRGC72706-1	China	IRGC 120971	GSOR301702	China, Hunan Province, Hunan Identificaiton Centre for Rice Blast Disease Resistance	N28.8, E112.2	September 5. 2020
PRJEB45634	ERS6595679	SAMEA8912797	SP226_2	53337836	Oryza sativa	Temperate japonica	MO WAE DO::IRGC2356-1	Republic of Korea	IRGC 121213	GSOR301919	China, Hunan Province, Hunan Identificaiton Centre for Rice Blast Disease Resistance	N28.8, E112.2	September 5. 2020
PRJEB45634	ERS6595680	SAMEA8912798	SP229_2	47816186	Oryza sativa	Temperate japonica	YU WEOL ZO::IRGC19894-1	Republic of Korea	IRGC 121554	GSOR302260	China, Hunan Province, Hunan Identificaiton Centre for Rice Blast Disease Resistance	N28.8, E112.2	September 5. 2020
PRJEB45634	ERS6595681	SAMEA8912799	SP236_2	49438972	Oryza sativa	Aus	MOYNA MOTI::IRGC66818-1	Bangladesh	IRGC 121060	GSOR301781	China, Hunan Province, Hunan Identificaiton Centre for Rice Blast Disease Resistance	N28.8, E112.2	September 5. 2020
PRJEB45634	ERS6595682	SAMEA8912800	SP237_2	41870176	Oryza sativa	Indica	IR 60::IRGC63493-C1	Philippines	IRGC 121753	GSOR302456	China, Hunan Province, Hunan Identificaiton Centre for Rice Blast Disease Resistance	N28.8, E112.2	September 5. 2020
PRJEB45634	ERS6595683	SAMEA8912801	SP238_2	45720540	Oryza sativa	Temperate japonica	WU KE NUO::IRGC59990-1	China	IRGC 121548	GSOR302254	China, Hunan Province, Hunan Identificaiton Centre for Rice Blast Disease Resistance	N28.8, E112.2	September 5. 2020
PRJEB45634	ERS6595684	SAMEA8912802	SP242_2	54902062	Oryza sativa	Aus	IKRA::IRGC77250-1	Bangladesh	IRGC 120978	GSOR301708	China, Hunan Province, Hunan Identificaiton Centre for Rice Blast Disease Resistance	N28.8, E112.2	September 5. 2020
PRJEB45634	ERS6595685	SAMEA8912803	SP260_2	54849878	Oryza sativa	Indica	YAKADA::IRGC51096-1	Sri Lanka	IRGC 121158	GSOR301871	China, Hunan Province, Hunan Identificaiton Centre for Rice Blast Disease Resistance	N28.8, E112.2	September 5. 2020
PRJEB45634	ERS6595686	SAMEA8912804	SP264_2	50491580	Oryza sativa	Tropical japonica	VARY SOMOTRA SIHANAKA::GERVEX 8321-C1	Madagascar	IRGC 121838	GSOR302536	China, Hunan Province, Hunan Identificaiton Centre for Rice Blast Disease Resistance	N28.8, E112.2	September 5. 2020
PRJEB45634	ERS6595687	SAMEA8912805	SP265_2	46372084	Oryza sativa	Unassigned	DHALASHAITA::IRGC 25851-1	Bangladesh	IRGC 120932	GSOR301671	China, Hunan Province, Hunan Identificaiton Centre for Rice Blast Disease Resistance	N28.8, E112.2	September 5. 2020
PRJEB45634	ERS6595688	SAMEA8912806	SP266_2	48512734	Oryza sativa	Aus	CHANDARHAT::IRGC25845-1	Bangladesh	IRGC 121605	GSOR302311	China, Hunan Province, Hunan Identificaiton Centre for Rice Blast Disease Resistance	N28.8, E112.2	September 5. 2020
PRJEB45634	ERS6595689	SAMEA8912807	SP282_2	51021170	Oryza sativa	Indica	BG 34-11::IRGC15782-1	Sri Lanka	IRGC 120893	GSOR301639	China, Hunan Province, Hunan Identificaiton Centre for Rice Blast Disease Resistance	N28.8, E112.2	September 5. 2020
PRJEB45634	ERS6595690	SAMEA8912808	SP285_2	49475656	Oryza sativa	Admixed-Indica	BALA (CR 42-38)::IRGC12884-1	India	IRGC 121277	GSOR301983	China, Hunan Province, Hunan Identificaiton Centre for Rice Blast Disease Resistance	N28.8, E112.2	September 5. 2020
PRJEB45634	ERS6595691	SAMEA8912809	SP286_2	60428642	Oryza sativa	Aus	MICOCHU::IRGC25888-1	Bangladesh	IRGC 121055	GSOR301776	China, Hunan Province, Hunan Identificaiton Centre for Rice Blast Disease Resistance	N28.8, E112.2	September 5. 2020
PRJEB45634	ERS6595692	SAMEA8912810	SP287_2	67358682	Oryza sativa	Indica	IR 71676-90-2-2::C1	Philippines	IRGC 121759	GSOR302462	China, Hunan Province, Hunan Identificaiton Centre for Rice Blast Disease Resistance	N28.8, E112.2	September 5. 2020
PRJEB45634	ERS6595693	SAMEA8912811	SP298_2	58930800	Oryza sativa	Indica	IR 59469-2B-3-2::IRGC99703-1	Philippines	IRGC 120984	GSOR301713	China, Hunan Province, Hunan Identificaiton Centre for Rice Blast Disease Resistance	N28.8, E112.2	September 5. 2020
PRJEB45634	ERS6595694	SAMEA8912812	SP299_2	46337606	Oryza sativa	Aus	PANKHIRAJ::IRGC25911-1	Bangladesh	IRGC 121078	GSOR301798	China, Hunan Province, Hunan Identificaiton Centre for Rice Blast Disease Resistance	N28.8, E112.2	September 5. 2020
PRJEB45634	ERS6595695	SAMEA8912813	SP301_2	50207746	Oryza sativa	Aus	KALO KUCHI::IRGC66806-1	Bangladesh	IRGC 121007	GSOR301731	China, Hunan Province, Hunan Identificaiton Centre for Rice Blast Disease Resistance	N28.8, E112.2	September 5. 2020
PRJEB45634	ERS6595696	SAMEA8912814	SP302_2	48119754	Oryza sativa	Aus	JABARSHAIL::IRGC25865-2	Bangladesh	IRGC 121588	GSOR302294	China, Hunan Province, Hunan Identificaiton Centre for Rice Blast Disease Resistance	N28.8, E112.2	September 5. 2020
PRJEB45634	ERS6595697	SAMEA8912815	SP304_2	45848476	Oryza sativa	Indica	CR 762022::IRGC53378-1	United States of America	IRGC 121608	GSOR302314	China, Hunan Province, Hunan Identificaiton Centre for Rice Blast Disease Resistance	N28.8, E112.2	September 5. 2020
PRJEB45634	ERS6595698	SAMEA8912816	SP306_2	43200362	Oryza sativa	Unassigned	IR 73678-20-1-B::IRGC117292-1	Philippines	IRGC 121617	GSOR302323	China, Hunan Province, Hunan Identificaiton Centre for Rice Blast Disease Resistance	N28.8, E112.2	September 5. 2020
PRJEB45634	ERS6595699	SAMEA8912817	SP309_2	46581724	Oryza sativa	Indica	NSICRC 106::IRGC117370-1	Philippines	IRGC 121076	GSOR301796	China, Hunan Province, Hunan Identificaiton Centre for Rice Blast Disease Resistance	N28.8, E112.2	September 5. 2020
PRJEB45634	ERS6595700	SAMEA8912818	SP310_2	48556466	Oryza sativa	Indica	LOHAMBITRO 224::GERVEX 5144-C1	Madagascar	IRGC 121785	GSOR302488	China, Hunan Province, Hunan Identificaiton Centre for Rice Blast Disease Resistance	N28.8, E112.2	September 5. 2020
PRJEB45634	ERS6595701	SAMEA8912819	SP332_2	49304472	Oryza sativa	Indica	LUA NHE DEN::IRGC16724-1	Vietnam	IRGC 121884	GSOR302582	China, Hunan Province, Hunan Identificaiton Centre for Rice Blast Disease Resistance	N28.8, E112.2	September 5. 2020
PRJEB45634	ERS6595702	SAMEA8912820	SP339_2	52204240	Oryza sativa	Tropical japonica	PCT 4\SA\4\1>1076-2-4-1-5::C1	Colombia	IRGC 121805	GSOR302508	China, Hunan Province, Hunan Identificaiton Centre for Rice Blast Disease Resistance	N28.8, E112.2	September 5. 2020
PRJEB45634	ERS6595703	SAMEA8912821	SP349_2	53597888	Oryza sativa	Unassigned	IR 65261-09-1-B::C1	Philippines	IRGC 121756	GSOR302459	China, Hunan Province, Hunan Identificaiton Centre for Rice Blast Disease Resistance	N28.8, E112.2	September 5. 2020
PRJEB45634	ERS6595704	SAMEA8912822	SP350_2	48717080	Oryza sativa	Tropical japonica	YANCAOUSSA::IRGC16071-C1	Cote d'Ivoire	IRGC 121859	GSOR302557	China, Hunan Province, Hunan Identificaiton Centre for Rice Blast Disease Resistance	N28.8, E112.2	September 5. 2020
PRJEB45634	ERS6595705	SAMEA8912823	SP352_2	50845154	Oryza sativa	Tropical japonica	INUWAY::IRGC67437-1	Philippines	IRGC 121363	GSOR302069	China, Hunan Province, Hunan Identificaiton Centre for Rice Blast Disease Resistance	N28.8, E112.2	September 5. 2020
PRJEB45634	ERS6595706	SAMEA8912824	SP369_2	51487796	Oryza sativa	Unassigned	BOTRY BE::IRGC69356-1	Madagascar	IRGC 121659	GSOR302362	China, Hunan Province, Hunan Identificaiton Centre for Rice Blast Disease Resistance	N28.8, E112.2	September 5. 2020
PRJEB45634	ERS6595707	SAMEA8912825	SP370_2	51874826	Oryza sativa	Tropical japonica	C 57-5043::IRGC4057-1	United States of America	IRGC 121300	GSOR302006	China, Hunan Province, Hunan Identificaiton Centre for Rice Blast Disease Resistance	N28.8, E112.2	September 5. 2020
PRJEB45634	ERS6595708	SAMEA8912826	SP373_2	51821198	Oryza sativa	Temperate japonica	HOMURA 8::IRGC5388-1	Japan	IRGC 121354	GSOR302060	China, Hunan Province, Hunan Identificaiton Centre for Rice Blast Disease Resistance	N28.8, E112.2	September 5. 2020
PRJEB45634	ERS6595709	SAMEA8912827	SP376_2	43523838	Oryza sativa	Tropical japonica	NOUAKPO::IRGC56704-1	Cote d'Ivoire	IRGC 121453	GSOR302159	China, Hunan Province, Hunan Identificaiton Centre for Rice Blast Disease Resistance	N28.8, E112.2	September 5. 2020
PRJEB45634	ERS6595710	SAMEA8912828	SP391_2	46777298	Oryza sativa	Tropical japonica	WAB 56-125::IRTP 19771-C1	Cote d'Ivoire	IRGC 121843	GSOR302541	China, Hunan Province, Hunan Identificaiton Centre for Rice Blast Disease Resistance	N28.8, E112.2	September 5. 2020
PRJEB45634	ERS6595711	SAMEA8912829	SP395_2	45946968	Oryza sativa	Indica	PICONEGRO::IRGC117022-1	Ecuador	IRGC 121085	GSOR301805	China, Hunan Province, Hunan Identificaiton Centre for Rice Blast Disease Resistance	N28.8, E112.2	September 5. 2020
PRJEB45634	ERS6595712	SAMEA8912830	SP397_2	44602898	Oryza sativa	Tropical japonica	HONDURAS::GERVEX 529-C1	Spain	IRGC 121697	GSOR302400	China, Hunan Province, Hunan Identificaiton Centre for Rice Blast Disease Resistance	N28.8, E112.2	September 5. 2020
PRJEB45634	ERS6595713	SAMEA8912831	SP398_2	49822938	Oryza sativa	Tropical japonica	PRIMAVERA::C1	Brazil	IRGC 121809	GSOR302512	China, Hunan Province, Hunan Identificaiton Centre for Rice Blast Disease Resistance	N28.8, E112.2	September 5. 2020
PRJEB45634	ERS6595714	SAMEA8912832	SP400_2	46988134	Oryza sativa	Tropical japonica	BOTRA FOTSY::IRGC77840-1	Madagascar	IRGC 121293	GSOR301999	China, Hunan Province, Hunan Identificaiton Centre for Rice Blast Disease Resistance	N28.8, E112.2	September 5. 2020
PRJEB45634	ERS6595715	SAMEA8912833	SP403_2	44621700	Oryza sativa	Indica	HONG ZUI ZAO::IRGC68090-1	China	IRGC 120972	GSOR301703	China, Hunan Province, Hunan Identificaiton Centre for Rice Blast Disease Resistance	N28.8, E112.2	September 5. 2020
PRJEB45634	ERS6595716	SAMEA8912834	SP404_2	41595374	Oryza sativa	Aus	AUS JOTA	Bangladesh	IRGC 117429	GSOR301511	China, Hunan Province, Hunan Identificaiton Centre for Rice Blast Disease Resistance	N28.8, E112.2	September 5. 2020
PRJEB45634	ERS6595717	SAMEA8912835	SP415_2	43441860	Oryza sativa	Temperate japonica	ELVO::IRGC82422-1	Italy	IRGC 121334	GSOR302040	China, Hunan Province, Hunan Identificaiton Centre for Rice Blast Disease Resistance	N28.8, E112.2	September 5. 2020
PRJEB45634	ERS6595718	SAMEA8912836	SP420_2	46793342	Oryza sativa	Admixed-Japonica	BOTPA BARA::IRGC62162-1	Bhutan	IRGC 121292	GSOR301998	China, Hunan Province, Hunan Identificaiton Centre for Rice Blast Disease Resistance	N28.8, E112.2	September 5. 2020
PRJEB45634	ERS6595719	SAMEA8912837	SP421_2	50794436	Oryza sativa	Aus	FULKATI::IRGC66783-1	Bangladesh	IRGC 120953	GSOR301685	China, Hunan Province, Hunan Identificaiton Centre for Rice Blast Disease Resistance	N28.8, E112.2	September 5. 2020
PRJEB45634	ERS6595720	SAMEA8912838	SP424_2	56230324	Oryza sativa	Aus	SOKANA::IRGC52763-1	India	IRGC 121220	GSOR301926	China, Hunan Province, Hunan Identificaiton Centre for Rice Blast Disease Resistance	N28.8, E112.2	September 5. 2020
PRJEB45634	ERS6595721	SAMEA8912839	SP426_2	58825812	Oryza sativa	Temperate japonica	ARGO::IRGC82418-1	Italy	IRGC 121267	GSOR301973	China, Hunan Province, Hunan Identificaiton Centre for Rice Blast Disease Resistance	N28.8, E112.2	September 5. 2020
PRJEB45634	ERS6595722	SAMEA8912840	SP432_2	48085920	Oryza sativa	Tropical japonica	ITA 235::IRGC64854-1	Cote d'Ivoire	IRGC 121368	GSOR302074	China, Hunan Province, Hunan Identificaiton Centre for Rice Blast Disease Resistance	N28.8, E112.2	September 5. 2020
PRJEB45634	ERS6595723	SAMEA8912841	SP433_2	47750072	Oryza sativa	Indica	WAS 194-B-3-2-5::C1	Senegal	IRGC 121850	GSOR302548	China, Hunan Province, Hunan Identificaiton Centre for Rice Blast Disease Resistance	N28.8, E112.2	September 5. 2020
PRJEB45634	ERS6595724	SAMEA8912842	SP3_3	56317844	Oryza sativa	Tropical japonica	MANDRIRAVINA 3512::GERVEX 8319-C1	Madagascar	IRGC 121699	GSOR302402	China, Hunan Province, Hunan Identificaiton Centre for Rice Blast Disease Resistance	N28.8, E112.2	September 5. 2020
PRJEB45634	ERS6595725	SAMEA8912843	SP8_3	60055160	Oryza sativa	Unassigned	T 26::IRGC46768-1	India	IRGC 121133	GSOR301849	China, Hunan Province, Hunan Identificaiton Centre for Rice Blast Disease Resistance	N28.8, E112.2	September 5. 2020
PRJEB45634	ERS6595726	SAMEA8912844	SP11_3	79533018	Oryza sativa	Tropical japonica	BENGIZA::IRGC69845-1	Madagascar	IRGC 121600	GSOR302306	China, Hunan Province, Hunan Identificaiton Centre for Rice Blast Disease Resistance	N28.8, E112.2	September 5. 2020
PRJEB45634	ERS6595727	SAMEA8912845	SP21_3	55394870	Oryza sativa	Aus	KARUTHA CHEENEDDI::IRGC47381-1	Sri Lanka	IRGC 121380	GSOR302086	China, Hunan Province, Hunan Identificaiton Centre for Rice Blast Disease Resistance	N28.8, E112.2	September 5. 2020
PRJEB45634	ERS6595728	SAMEA8912846	SP29_3	52977400	Oryza sativa	Aus	DHARIA BOALIA::IRGC64774-1	Bangladesh	IRGC 120934	GSOR301673	China, Hunan Province, Hunan Identificaiton Centre for Rice Blast Disease Resistance	N28.8, E112.2	September 5. 2020
PRJEB45634	ERS6595729	SAMEA8912847	SP36_3	42952974	Oryza sativa	Indica	HUO SHAO TZU WU CHAN::IRGC65097-1	Taiwan	IRGC 120974	GSOR301705	China, Hunan Province, Hunan Identificaiton Centre for Rice Blast Disease Resistance	N28.8, E112.2	September 5. 2020
PRJEB45634	ERS6595730	SAMEA8912848	SP39_3	48675778	Oryza sativa	Indica	IR 72::C1	Philippines	IRGC 121760	GSOR302463	China, Hunan Province, Hunan Identificaiton Centre for Rice Blast Disease Resistance	N28.8, E112.2	September 5. 2020
PRJEB45634	ERS6595731	SAMEA8912849	SP41_3	41710646	Oryza sativa	Unassigned	ROJOMENA::IRGC69408-1	Madagascar	IRGC 121636	GSOR302342	China, Hunan Province, Hunan Identificaiton Centre for Rice Blast Disease Resistance	N28.8, E112.2	September 5. 2020
PRJEB45634	ERS6595732	SAMEA8912850	SP48_3	66384234	Oryza sativa	Unassigned	JINLING 78-102::IRGC88421-1	China	IRGC 121001	GSOR301726	China, Hunan Province, Hunan Identificaiton Centre for Rice Blast Disease Resistance	N28.8, E112.2	September 5. 2020
PRJEB45634	ERS6595733	SAMEA8912851	SP51_3	54348138	Oryza sativa	Tropical japonica	KWADWO AMOA::IRGC14738-1	Ghana	IRGC 121670	GSOR302373	China, Hunan Province, Hunan Identificaiton Centre for Rice Blast Disease Resistance	N28.8, E112.2	September 5. 2020
PRJEB45634	ERS6595734	SAMEA8912852	SP56_3	47270080	Oryza sativa	Aus	JHUM BEGUNBICHI::IRGC25867-1	Bangladesh	IRGC 120999	GSOR301724	China, Hunan Province, Hunan Identificaiton Centre for Rice Blast Disease Resistance	N28.8, E112.2	September 5. 2020
PRJEB45634	ERS6595735	SAMEA8912853	SP60_3	54061534	Oryza sativa	Indica	ICTA POLOCHIC::IRGC116997-1	Guatemala	IRGC 120977	GSOR301707	China, Hunan Province, Hunan Identificaiton Centre for Rice Blast Disease Resistance	N28.8, E112.2	September 5. 2020
PRJEB45634	ERS6595736	SAMEA8912854	SP61_3	65145564	Oryza sativa	Tropical japonica	DIXIEBELLE::GERVEX 1649-C1	United States of America	IRGC 121734	GSOR302437	China, Hunan Province, Hunan Identificaiton Centre for Rice Blast Disease Resistance	N28.8, E112.2	September 5. 2020
PRJEB45634	ERS6595737	SAMEA8912855	SP62_3	51903922	Oryza sativa	Indica	TSAKA::IRGC64934-C1	Bhutan	IRGC 121832	GSOR302530	China, Hunan Province, Hunan Identificaiton Centre for Rice Blast Disease Resistance	N28.8, E112.2	September 5. 2020
PRJEB45634	ERS6595738	SAMEA8912856	SP67_3	56119406	Oryza sativa	Unassigned	WAS 183-B-6-2-3::C1	Senegal	IRGC 121849	GSOR302547	China, Hunan Province, Hunan Identificaiton Centre for Rice Blast Disease Resistance	N28.8, E112.2	September 5. 2020
PRJEB45634	ERS6595739	SAMEA8912857	SP68_3	53763180	Oryza sativa	Admixed-Japonica	KUROKA::IRGC74556-C1	Japan	IRGC 121781	GSOR302484	China, Hunan Province, Hunan Identificaiton Centre for Rice Blast Disease Resistance	N28.8, E112.2	September 5. 2020
PRJEB45634	ERS6595740	SAMEA8912858	SP71_3	50302312	Oryza sativa	Admixed-Indica	BOTOHAVANA::IRGC79459-1	Madagascar	IRGC 121291	GSOR301997	China, Hunan Province, Hunan Identificaiton Centre for Rice Blast Disease Resistance	N28.8, E112.2	September 5. 2020
PRJEB45634	ERS6595741	SAMEA8912859	SP75_3	50652282	Oryza sativa	Aus	DHARIA::IRGC64773-1	Bangladesh	IRGC 120935	GSOR301674	China, Hunan Province, Hunan Identificaiton Centre for Rice Blast Disease Resistance	N28.8, E112.2	September 5. 2020
PRJEB45634	ERS6595742	SAMEA8912860	SP77_3	53016780	Oryza sativa	Unassigned	BAGANAN ASALAO::IRGC71503-1	Malaysia	IRGC 121275	GSOR301981	China, Hunan Province, Hunan Identificaiton Centre for Rice Blast Disease Resistance	N28.8, E112.2	September 5. 2020
PRJEB45634	ERS6595743	SAMEA8912861	SP80_3	62510696	Oryza sativa	Unassigned	WAS 62-B-B-17-1-1-3::C1	Senegal	IRGC 121858	GSOR302556	China, Hunan Province, Hunan Identificaiton Centre for Rice Blast Disease Resistance	N28.8, E112.2	September 5. 2020
PRJEB45634	ERS6595744	SAMEA8912862	SP81_3	55287094	Oryza sativa	Tropical japonica	BAKUNG (H)::IRGC60220-1	Malaysia	IRGC 121193	GSOR301899	China, Hunan Province, Hunan Identificaiton Centre for Rice Blast Disease Resistance	N28.8, E112.2	September 5. 2020
PRJEB45634	ERS6595745	SAMEA8912863	SP82_3	47703210	Oryza sativa	Tropical japonica	EARLY MUTANT IAC 165::GERVEX 8508-C1	Brazil	IRGC 121735	GSOR302438	China, Hunan Province, Hunan Identificaiton Centre for Rice Blast Disease Resistance	N28.8, E112.2	September 5. 2020
PRJEB45634	ERS6595746	SAMEA8912864	SP86_3	52479912	Oryza sativa	Tropical japonica	KYEEMA::GERVEX 1656-C1	Australia	IRGC 121782	GSOR302485	China, Hunan Province, Hunan Identificaiton Centre for Rice Blast Disease Resistance	N28.8, E112.2	September 5. 2020
PRJEB45634	ERS6595747	SAMEA8912865	SP89_3	46852936	Oryza sativa	Indica	TUO TUO HUANG::IRGC72851-1	China	IRGC 121528	GSOR302234	China, Hunan Province, Hunan Identificaiton Centre for Rice Blast Disease Resistance	N28.8, E112.2	September 5. 2020
PRJEB45634	ERS6595748	SAMEA8912866	SP92_3	55847428	Oryza sativa	Indica	JAMAJIGI::C1	Mali	IRGC 121771	GSOR302474	China, Hunan Province, Hunan Identificaiton Centre for Rice Blast Disease Resistance	N28.8, E112.2	September 5. 2020
PRJEB45634	ERS6595749	SAMEA8912867	SP93_3	47682666	Oryza sativa	Tropical japonica	DELLROSE::GERVEX 1648-C1	United States of America	IRGC 121732	GSOR302435	China, Hunan Province, Hunan Identificaiton Centre for Rice Blast Disease Resistance	N28.8, E112.2	September 5. 2020
PRJEB45634	ERS6595750	SAMEA8912868	SP95_3	54204434	Oryza sativa	Unassigned	VANDANA	India	IRGC 117598	GSOR301596	China, Hunan Province, Hunan Identificaiton Centre for Rice Blast Disease Resistance	N28.8, E112.2	September 5. 2020
PRJEB45634	ERS6595751	SAMEA8912869	SP106_3	62260414	Oryza sativa	Indica	SUWEON 280::GERVEX 1306-C1	Korea, Republic of	IRGC 121826	GSOR302524	China, Hunan Province, Hunan Identificaiton Centre for Rice Blast Disease Resistance	N28.8, E112.2	September 5. 2020
PRJEB45634	ERS6595752	SAMEA8912870	SP108_3	46345990	Oryza sativa	Indica	RAY JAZAYKAYZ::IRGC62181-1	Bhutan	IRGC 121099	GSOR301819	China, Hunan Province, Hunan Identificaiton Centre for Rice Blast Disease Resistance	N28.8, E112.2	September 5. 2020
PRJEB45634	ERS6595753	SAMEA8912871	SP112_3	38256152	Oryza sativa	Unassigned	VELLAI SEENETTI::IRGC15516-1	Sri Lanka	IRGC 121152	GSOR301866	China, Hunan Province, Hunan Identificaiton Centre for Rice Blast Disease Resistance	N28.8, E112.2	September 5. 2020
PRJEB45634	ERS6595754	SAMEA8912872	SP118_3	63436550	Oryza sativa	Tropical japonica	IR 63372-8::C1	Philippines	IRGC 121755	GSOR302458	China, Hunan Province, Hunan Identificaiton Centre for Rice Blast Disease Resistance	N28.8, E112.2	September 5. 2020
PRJEB45634	ERS6595755	SAMEA8912873	SP119_3	45138788	Oryza sativa	Temperate japonica	M 401::IRGC57084-1	United States of America	IRGC 121572	GSOR302278	China, Hunan Province, Hunan Identificaiton Centre for Rice Blast Disease Resistance	N28.8, E112.2	September 5. 2020
PRJEB45634	ERS6595756	SAMEA8912874	SP122_3	55721164	Oryza sativa	Indica	E KHA KEHA::IRGC2764-1	Taiwan	IRGC 121611	GSOR302317	China, Hunan Province, Hunan Identificaiton Centre for Rice Blast Disease Resistance	N28.8, E112.2	September 5. 2020
PRJEB45634	ERS6595757	SAMEA8912875	SP123_3	56808222	Oryza sativa	Tropical japonica	TOS 5790::IRGC117256-1	Nigeria	IRGC 121646	GSOR302352	China, Hunan Province, Hunan Identificaiton Centre for Rice Blast Disease Resistance	N28.8, E112.2	September 5. 2020
PRJEB45634	ERS6595758	SAMEA8912876	SP126_3	54777340	Oryza sativa	Indica	ARC 18262::IRGC42363-1	India	IRGC 121872	GSOR302570	China, Hunan Province, Hunan Identificaiton Centre for Rice Blast Disease Resistance	N28.8, E112.2	September 5. 2020
PRJEB45634	ERS6595759	SAMEA8912877	SP128_3	64900472	Oryza sativa	Indica	IR 2006-P12-12-2::IRGC32675-C1	Philippines	IRGC 121748	GSOR302451	China, Hunan Province, Hunan Identificaiton Centre for Rice Blast Disease Resistance	N28.8, E112.2	September 5. 2020
PRJEB45634	ERS6595760	SAMEA8912878	SP131_3	56899660	Oryza sativa	Indica	TELIMANI::C1	Mali	IRGC 121827	GSOR302525	China, Hunan Province, Hunan Identificaiton Centre for Rice Blast Disease Resistance	N28.8, E112.2	September 5. 2020
PRJEB45634	ERS6595761	SAMEA8912879	SP133_3	67396866	Oryza sativa	Aus	NP 125::IRGC32559-1	India	IRGC 121071	GSOR301792	China, Hunan Province, Hunan Identificaiton Centre for Rice Blast Disease Resistance	N28.8, E112.2	September 5. 2020
PRJEB45634	ERS6595762	SAMEA8912880	SP135_3	68333842	Oryza sativa	Indica	XI GU HONG::IRGC74226-1	China	IRGC 121156	GSOR301869	China, Hunan Province, Hunan Identificaiton Centre for Rice Blast Disease Resistance	N28.8, E112.2	September 5. 2020
PRJEB45634	ERS6595763	SAMEA8912881	SP138_3	46206234	Oryza sativa	Indica	JOALBHANGA 499::IRGC6560-1	Bangladesh	IRGC 121621	GSOR302327	China, Hunan Province, Hunan Identificaiton Centre for Rice Blast Disease Resistance	N28.8, E112.2	September 5. 2020
PRJEB45634	ERS6595764	SAMEA8912882	SP139_3	54440224	Oryza sativa	Indica	ICTA PAZOS::IRGC116996-1	Guatemala	IRGC 120976	GSOR301706	China, Hunan Province, Hunan Identificaiton Centre for Rice Blast Disease Resistance	N28.8, E112.2	September 5. 2020
PRJEB45634	ERS6595765	SAMEA8912883	SP143_3	75255424	Oryza sativa	Unassigned	SELENIO::IRGC82434-1	Italy	IRGC 121497	GSOR302203	China, Hunan Province, Hunan Identificaiton Centre for Rice Blast Disease Resistance	N28.8, E112.2	September 5. 2020
PRJEB45634	ERS6595766	SAMEA8912884	SP147_3	74034282	Oryza sativa	Indica	LI CHUAN DA BAI GU::IRGC70325-1	China	IRGC 121411	GSOR302117	China, Hunan Province, Hunan Identificaiton Centre for Rice Blast Disease Resistance	N28.8, E112.2	September 5. 2020
PRJEB45634	ERS6595767	SAMEA8912885	SP149_3	57198214	Oryza sativa	Aus	DA 8	Bangladesh	IRGC 117459	GSOR301529	China, Hunan Province, Hunan Identificaiton Centre for Rice Blast Disease Resistance	N28.8, E112.2	September 5. 2020
PRJEB45634	ERS6595768	SAMEA8912886	SP151_3	50173790	Oryza sativa	Aus	DHALA BHADOI::IRGC66779-1	Bangladesh	IRGC 120851	GSOR301599	China, Hunan Province, Hunan Identificaiton Centre for Rice Blast Disease Resistance	N28.8, E112.2	September 5. 2020
PRJEB45634	ERS6595769	SAMEA8912887	SP152_3	62676320	Oryza sativa	Indica	RACE::IRGC15706-1	Sri Lanka	IRGC 121094	GSOR301814	China, Hunan Province, Hunan Identificaiton Centre for Rice Blast Disease Resistance	N28.8, E112.2	September 5. 2020
PRJEB45634	ERS6595770	SAMEA8912888	SP154_3	52225948	Oryza sativa	Tropical japonica	BALAYAN::IRGC71505-1	Malaysia	IRGC 121278	GSOR301984	China, Hunan Province, Hunan Identificaiton Centre for Rice Blast Disease Resistance	N28.8, E112.2	September 5. 2020
PRJEB45634	ERS6595771	SAMEA8912889	SP157_3	56536700	Oryza sativa	Indica	PACHEHAI PERUMAL	India	IRGC 117545	GSOR301571	China, Hunan Province, Hunan Identificaiton Centre for Rice Blast Disease Resistance	N28.8, E112.2	September 5. 2020
PRJEB45634	ERS6595772	SAMEA8912890	SP162_3	58411892	Oryza sativa	Tropical japonica	IRAT 109::GERVEX 4988-C1	Cote d'Ivoire	IRGC 121761	GSOR302464	China, Hunan Province, Hunan Identificaiton Centre for Rice Blast Disease Resistance	N28.8, E112.2	September 5. 2020
PRJEB45634	ERS6595773	SAMEA8912891	SP164_3	68177942	Oryza sativa	Unassigned	PARE TORO::IRGC54333-1	Indonesia	IRGC 121633	GSOR302339	China, Hunan Province, Hunan Identificaiton Centre for Rice Blast Disease Resistance	N28.8, E112.2	September 5. 2020
PRJEB45634	ERS6595774	SAMEA8912892	SP166_3	67888494	Oryza sativa	Tropical japonica	PACHOLINHA	Brazil	IRGC 121694	GSOR302397	China, Hunan Province, Hunan Identificaiton Centre for Rice Blast Disease Resistance	N28.8, E112.2	September 5. 2020
PRJEB45634	ERS6595775	SAMEA8912893	SP167_3	76211372	Oryza sativa	Unassigned	IR 65192-4B-10-3::IRGC117367-1	Philippines	IRGC 121615	GSOR302321	China, Hunan Province, Hunan Identificaiton Centre for Rice Blast Disease Resistance	N28.8, E112.2	September 5. 2020
PRJEB45634	ERS6595776	SAMEA8912894	SP168_3	65233980	Oryza sativa	Aus	MADHABSAIL 741::IRGC29374-1	Bangladesh	IRGC 121046	GSOR301768	China, Hunan Province, Hunan Identificaiton Centre for Rice Blast Disease Resistance	N28.8, E112.2	September 5. 2020
PRJEB45634	ERS6595777	SAMEA8912895	SP170_3	61792406	Oryza sativa	Tropical japonica	MANGAVAVA FOTSILANSTSIKA 1177::GERVEX 5719-C1	Madagascar	IRGC 121794	GSOR302497	China, Hunan Province, Hunan Identificaiton Centre for Rice Blast Disease Resistance	N28.8, E112.2	September 5. 2020
PRJEB45634	ERS6595778	SAMEA8912896	SP184_3	61619684	Oryza sativa	Tropical japonica	IDSA 77::C1	Cote d'Ivoire	IRGC 121746	GSOR302449	China, Hunan Province, Hunan Identificaiton Centre for Rice Blast Disease Resistance	N28.8, E112.2	September 5. 2020
PRJEB45634	ERS6595779	SAMEA8912897	SP188_3	57575266	Oryza sativa	Aus	DULAR::IRGC32561-1	India	IRGC 121197	GSOR301903	China, Hunan Province, Hunan Identificaiton Centre for Rice Blast Disease Resistance	N28.8, E112.2	September 5. 2020
PRJEB45634	ERS6595780	SAMEA8912898	SP190_3	42842964	Oryza sativa	Aus	DEHULA::IRGC74737-1	India	IRGC 121324	GSOR302030	China, Hunan Province, Hunan Identificaiton Centre for Rice Blast Disease Resistance	N28.8, E112.2	September 5. 2020
PRJEB45634	ERS6595781	SAMEA8912899	SP200_3	66474004	Oryza sativa	Indica	GEETA::IRGC74742-1	India	IRGC 121201	GSOR301907	China, Hunan Province, Hunan Identificaiton Centre for Rice Blast Disease Resistance	N28.8, E112.2	September 5. 2020
PRJEB45634	ERS6595782	SAMEA8912900	SP201_3	40265484	Oryza sativa	Unassigned	IR 72132-AC 6-1::IRGC117369-1	Philippines	IRGC 121880	GSOR302578	China, Hunan Province, Hunan Identificaiton Centre for Rice Blast Disease Resistance	N28.8, E112.2	September 5. 2020
PRJEB45634	ERS6595783	SAMEA8912901	SP208_3	40248968	Oryza sativa	Unassigned	KHAU THEP::IRGC78341-1	Vietnam	IRGC 121387	GSOR302093	China, Hunan Province, Hunan Identificaiton Centre for Rice Blast Disease Resistance	N28.8, E112.2	September 5. 2020
PRJEB45634	ERS6595784	SAMEA8912902	SP209_3	52655518	Oryza sativa	Aus	GUL MURALI::IRGC66792-1	Bangladesh	IRGC 120961	GSOR301692	China, Hunan Province, Hunan Identificaiton Centre for Rice Blast Disease Resistance	N28.8, E112.2	September 5. 2020
PRJEB45634	ERS6595785	SAMEA8912903	SP210_3	52550922	Oryza sativa	Unassigned	SUDU HEENATI::IRGC15675-1	Sri Lanka	IRGC 121506	GSOR302212	China, Hunan Province, Hunan Identificaiton Centre for Rice Blast Disease Resistance	N28.8, E112.2	September 5. 2020
PRJEB45634	ERS6595786	SAMEA8912904	SP213_3	59273078	Oryza sativa	Aus	HOLOI BASH (SOLOI BASH)::IRGC64778-1	Bangladesh	IRGC 120969	GSOR301700	China, Hunan Province, Hunan Identificaiton Centre for Rice Blast Disease Resistance	N28.8, E112.2	September 5. 2020
PRJEB45634	ERS6595787	SAMEA8912905	SP217_3	53311252	Oryza sativa	Tropical japonica	TOS 10483::IRGC56723-1	Guinea-Bissau	IRGC 121524	GSOR302230	China, Hunan Province, Hunan Identificaiton Centre for Rice Blast Disease Resistance	N28.8, E112.2	September 5. 2020
PRJEB45634	ERS6595788	SAMEA8912906	SP223_3	67496460	Oryza sativa	Indica	HONG ZUI ER::IRGC72706-1	China	IRGC 120971	GSOR301702	China, Hunan Province, Hunan Identificaiton Centre for Rice Blast Disease Resistance	N28.8, E112.2	September 5. 2020
PRJEB45634	ERS6595789	SAMEA8912907	SP226_3	46828570	Oryza sativa	Temperate japonica	MO WAE DO::IRGC2356-1	Republic of Korea	IRGC 121213	GSOR301919	China, Hunan Province, Hunan Identificaiton Centre for Rice Blast Disease Resistance	N28.8, E112.2	September 5. 2020
PRJEB45634	ERS6595790	SAMEA8912908	SP229_3	48525604	Oryza sativa	Temperate japonica	YU WEOL ZO::IRGC19894-1	Republic of Korea	IRGC 121554	GSOR302260	China, Hunan Province, Hunan Identificaiton Centre for Rice Blast Disease Resistance	N28.8, E112.2	September 5. 2020
PRJEB45634	ERS6595791	SAMEA8912909	SP236_3	50948790	Oryza sativa	Aus	MOYNA MOTI::IRGC66818-1	Bangladesh	IRGC 121060	GSOR301781	China, Hunan Province, Hunan Identificaiton Centre for Rice Blast Disease Resistance	N28.8, E112.2	September 5. 2020
PRJEB45634	ERS6595792	SAMEA8912910	SP237_3	38872538	Oryza sativa	Indica	IR 60::IRGC63493-C1	Philippines	IRGC 121753	GSOR302456	China, Hunan Province, Hunan Identificaiton Centre for Rice Blast Disease Resistance	N28.8, E112.2	September 5. 2020
PRJEB45634	ERS6595793	SAMEA8912911	SP238_3	48139106	Oryza sativa	Temperate japonica	WU KE NUO::IRGC59990-1	China	IRGC 121548	GSOR302254	China, Hunan Province, Hunan Identificaiton Centre for Rice Blast Disease Resistance	N28.8, E112.2	September 5. 2020
PRJEB45634	ERS6595794	SAMEA8912912	SP242_3	53574022	Oryza sativa	Aus	IKRA::IRGC77250-1	Bangladesh	IRGC 120978	GSOR301708	China, Hunan Province, Hunan Identificaiton Centre for Rice Blast Disease Resistance	N28.8, E112.2	September 5. 2020
PRJEB45634	ERS6595795	SAMEA8912913	SP260_3	59415192	Oryza sativa	Indica	YAKADA::IRGC51096-1	Sri Lanka	IRGC 121158	GSOR301871	China, Hunan Province, Hunan Identificaiton Centre for Rice Blast Disease Resistance	N28.8, E112.2	September 5. 2020
PRJEB45634	ERS6595796	SAMEA8912914	SP264_3	55385966	Oryza sativa	Tropical japonica	VARY SOMOTRA SIHANAKA::GERVEX 8321-C1	Madagascar	IRGC 121838	GSOR302536	China, Hunan Province, Hunan Identificaiton Centre for Rice Blast Disease Resistance	N28.8, E112.2	September 5. 2020
PRJEB45634	ERS6595797	SAMEA8912915	SP265_3	50043154	Oryza sativa	Unassigned	DHALASHAITA::IRGC 25851-1	Bangladesh	IRGC 120932	GSOR301671	China, Hunan Province, Hunan Identificaiton Centre for Rice Blast Disease Resistance	N28.8, E112.2	September 5. 2020
PRJEB45634	ERS6595798	SAMEA8912916	SP266_3	51347268	Oryza sativa	Aus	CHANDARHAT::IRGC25845-1	Bangladesh	IRGC 121605	GSOR302311	China, Hunan Province, Hunan Identificaiton Centre for Rice Blast Disease Resistance	N28.8, E112.2	September 5. 2020
PRJEB45634	ERS6595799	SAMEA8912917	SP282_3	54499706	Oryza sativa	Indica	BG 34-11::IRGC15782-1	Sri Lanka	IRGC 120893	GSOR301639	China, Hunan Province, Hunan Identificaiton Centre for Rice Blast Disease Resistance	N28.8, E112.2	September 5. 2020
PRJEB45634	ERS6595800	SAMEA8912918	SP285_3	52522490	Oryza sativa	Admixed-Indica	BALA (CR 42-38)::IRGC12884-1	India	IRGC 121277	GSOR301983	China, Hunan Province, Hunan Identificaiton Centre for Rice Blast Disease Resistance	N28.8, E112.2	September 5. 2020
PRJEB45634	ERS6595801	SAMEA8912919	SP286_3	59156226	Oryza sativa	Aus	MICOCHU::IRGC25888-1	Bangladesh	IRGC 121055	GSOR301776	China, Hunan Province, Hunan Identificaiton Centre for Rice Blast Disease Resistance	N28.8, E112.2	September 5. 2020
PRJEB45634	ERS6595802	SAMEA8912920	SP287_3	53742678	Oryza sativa	Indica	IR 71676-90-2-2::C1	Philippines	IRGC 121759	GSOR302462	China, Hunan Province, Hunan Identificaiton Centre for Rice Blast Disease Resistance	N28.8, E112.2	September 5. 2020
PRJEB45634	ERS6595803	SAMEA8912921	SP298_3	39149560	Oryza sativa	Indica	IR 59469-2B-3-2::IRGC99703-1	Philippines	IRGC 120984	GSOR301713	China, Hunan Province, Hunan Identificaiton Centre for Rice Blast Disease Resistance	N28.8, E112.2	September 5. 2020
PRJEB45634	ERS6595804	SAMEA8912922	SP299_3	47975856	Oryza sativa	Aus	PANKHIRAJ::IRGC25911-1	Bangladesh	IRGC 121078	GSOR301798	China, Hunan Province, Hunan Identificaiton Centre for Rice Blast Disease Resistance	N28.8, E112.2	September 5. 2020
PRJEB45634	ERS6595805	SAMEA8912923	SP301_3	45215602	Oryza sativa	Aus	KALO KUCHI::IRGC66806-1	Bangladesh	IRGC 121007	GSOR301731	China, Hunan Province, Hunan Identificaiton Centre for Rice Blast Disease Resistance	N28.8, E112.2	September 5. 2020
PRJEB45634	ERS6595806	SAMEA8912924	SP302_3	55763810	Oryza sativa	Aus	JABARSHAIL::IRGC25865-2	Bangladesh	IRGC 121588	GSOR302294	China, Hunan Province, Hunan Identificaiton Centre for Rice Blast Disease Resistance	N28.8, E112.2	September 5. 2020
PRJEB45634	ERS6595807	SAMEA8912925	SP304_3	43521614	Oryza sativa	Indica	CR 762022::IRGC53378-1	United States of America	IRGC 121608	GSOR302314	China, Hunan Province, Hunan Identificaiton Centre for Rice Blast Disease Resistance	N28.8, E112.2	September 5. 2020
PRJEB45634	ERS6595808	SAMEA8912926	SP306_3	42149624	Oryza sativa	Unassigned	IR 73678-20-1-B::IRGC117292-1	Philippines	IRGC 121617	GSOR302323	China, Hunan Province, Hunan Identificaiton Centre for Rice Blast Disease Resistance	N28.8, E112.2	September 5. 2020
PRJEB45634	ERS6595809	SAMEA8912927	SP309_3	44731264	Oryza sativa	Indica	NSICRC 106::IRGC117370-1	Philippines	IRGC 121076	GSOR301796	China, Hunan Province, Hunan Identificaiton Centre for Rice Blast Disease Resistance	N28.8, E112.2	September 5. 2020
PRJEB45634	ERS6595810	SAMEA8912928	SP310_3	49380476	Oryza sativa	Indica	LOHAMBITRO 224::GERVEX 5144-C1	Madagascar	IRGC 121785	GSOR302488	China, Hunan Province, Hunan Identificaiton Centre for Rice Blast Disease Resistance	N28.8, E112.2	September 5. 2020
PRJEB45634	ERS6595811	SAMEA8912929	SP332_3	49968300	Oryza sativa	Indica	LUA NHE DEN::IRGC16724-1	Vietnam	IRGC 121884	GSOR302582	China, Hunan Province, Hunan Identificaiton Centre for Rice Blast Disease Resistance	N28.8, E112.2	September 5. 2020
PRJEB45634	ERS6595812	SAMEA8912930	SP339_3	48155196	Oryza sativa	Tropical japonica	PCT 4\SA\4\1>1076-2-4-1-5::C1	Colombia	IRGC 121805	GSOR302508	China, Hunan Province, Hunan Identificaiton Centre for Rice Blast Disease Resistance	N28.8, E112.2	September 5. 2020
PRJEB45634	ERS6595813	SAMEA8912931	SP349_3	58687976	Oryza sativa	Unassigned	IR 65261-09-1-B::C1	Philippines	IRGC 121756	GSOR302459	China, Hunan Province, Hunan Identificaiton Centre for Rice Blast Disease Resistance	N28.8, E112.2	September 5. 2020
PRJEB45634	ERS6595814	SAMEA8912932	SP350_3	54753764	Oryza sativa	Tropical japonica	YANCAOUSSA::IRGC16071-C1	Cote d'Ivoire	IRGC 121859	GSOR302557	China, Hunan Province, Hunan Identificaiton Centre for Rice Blast Disease Resistance	N28.8, E112.2	September 5. 2020
PRJEB45634	ERS6595815	SAMEA8912933	SP352_3	51660084	Oryza sativa	Tropical japonica	INUWAY::IRGC67437-1	Philippines	IRGC 121363	GSOR302069	China, Hunan Province, Hunan Identificaiton Centre for Rice Blast Disease Resistance	N28.8, E112.2	September 5. 2020
PRJEB45634	ERS6595816	SAMEA8912934	SP369_3	53447736	Oryza sativa	Unassigned	BOTRY BE::IRGC69356-1	Madagascar	IRGC 121659	GSOR302362	China, Hunan Province, Hunan Identificaiton Centre for Rice Blast Disease Resistance	N28.8, E112.2	September 5. 2020
PRJEB45634	ERS6595817	SAMEA8912935	SP370_3	61954502	Oryza sativa	Tropical japonica	C 57-5043::IRGC4057-1	United States of America	IRGC 121300	GSOR302006	China, Hunan Province, Hunan Identificaiton Centre for Rice Blast Disease Resistance	N28.8, E112.2	September 5. 2020
PRJEB45634	ERS6595818	SAMEA8912936	SP373_3	50179744	Oryza sativa	Temperate japonica	HOMURA 8::IRGC5388-1	Japan	IRGC 121354	GSOR302060	China, Hunan Province, Hunan Identificaiton Centre for Rice Blast Disease Resistance	N28.8, E112.2	September 5. 2020
PRJEB45634	ERS6595819	SAMEA8912937	SP376_3	43074596	Oryza sativa	Tropical japonica	NOUAKPO::IRGC56704-1	Cote d'Ivoire	IRGC 121453	GSOR302159	China, Hunan Province, Hunan Identificaiton Centre for Rice Blast Disease Resistance	N28.8, E112.2	September 5. 2020
PRJEB45634	ERS6595820	SAMEA8912938	SP391_3	48030916	Oryza sativa	Tropical japonica	WAB 56-125::IRTP 19771-C1	Cote d'Ivoire	IRGC 121843	GSOR302541	China, Hunan Province, Hunan Identificaiton Centre for Rice Blast Disease Resistance	N28.8, E112.2	September 5. 2020
PRJEB45634	ERS6595821	SAMEA8912939	SP395_3	46607800	Oryza sativa	Indica	PICONEGRO::IRGC117022-1	Ecuador	IRGC 121085	GSOR301805	China, Hunan Province, Hunan Identificaiton Centre for Rice Blast Disease Resistance	N28.8, E112.2	September 5. 2020
PRJEB45634	ERS6595822	SAMEA8912940	SP397_3	49010520	Oryza sativa	Tropical japonica	HONDURAS::GERVEX 529-C1	Spain	IRGC 121697	GSOR302400	China, Hunan Province, Hunan Identificaiton Centre for Rice Blast Disease Resistance	N28.8, E112.2	September 5. 2020
PRJEB45634	ERS6595823	SAMEA8912941	SP398_3	50745220	Oryza sativa	Tropical japonica	PRIMAVERA::C1	Brazil	IRGC 121809	GSOR302512	China, Hunan Province, Hunan Identificaiton Centre for Rice Blast Disease Resistance	N28.8, E112.2	September 5. 2020
PRJEB45634	ERS6595824	SAMEA8912942	SP400_3	49065086	Oryza sativa	Tropical japonica	BOTRA FOTSY::IRGC77840-1	Madagascar	IRGC 121293	GSOR301999	China, Hunan Province, Hunan Identificaiton Centre for Rice Blast Disease Resistance	N28.8, E112.2	September 5. 2020
PRJEB45634	ERS6595825	SAMEA8912943	SP403_3	44313658	Oryza sativa	Indica	HONG ZUI ZAO::IRGC68090-1	China	IRGC 120972	GSOR301703	China, Hunan Province, Hunan Identificaiton Centre for Rice Blast Disease Resistance	N28.8, E112.2	September 5. 2020
PRJEB45634	ERS6595826	SAMEA8912944	SP404_3	45016624	Oryza sativa	Aus	AUS JOTA	Bangladesh	IRGC 117429	GSOR301511	China, Hunan Province, Hunan Identificaiton Centre for Rice Blast Disease Resistance	N28.8, E112.2	September 5. 2020
PRJEB45634	ERS6595827	SAMEA8912945	SP415_3	40267384	Oryza sativa	Temperate japonica	ELVO::IRGC82422-1	Italy	IRGC 121334	GSOR302040	China, Hunan Province, Hunan Identificaiton Centre for Rice Blast Disease Resistance	N28.8, E112.2	September 5. 2020
PRJEB45634	ERS6595828	SAMEA8912946	SP420_3	44172866	Oryza sativa	Admixed-Japonica	BOTPA BARA::IRGC62162-1	Bhutan	IRGC 121292	GSOR301998	China, Hunan Province, Hunan Identificaiton Centre for Rice Blast Disease Resistance	N28.8, E112.2	September 5. 2020
PRJEB45634	ERS6595829	SAMEA8912947	SP421_3	56269826	Oryza sativa	Aus	FULKATI::IRGC66783-1	Bangladesh	IRGC 120953	GSOR301685	China, Hunan Province, Hunan Identificaiton Centre for Rice Blast Disease Resistance	N28.8, E112.2	September 5. 2020
PRJEB45634	ERS6595830	SAMEA8912948	SP424_3	59783418	Oryza sativa	Aus	SOKANA::IRGC52763-1	India	IRGC 121220	GSOR301926	China, Hunan Province, Hunan Identificaiton Centre for Rice Blast Disease Resistance	N28.8, E112.2	September 5. 2020
PRJEB45634	ERS6595831	SAMEA8912949	SP426_3	59428668	Oryza sativa	Temperate japonica	ARGO::IRGC82418-1	Italy	IRGC 121267	GSOR301973	China, Hunan Province, Hunan Identificaiton Centre for Rice Blast Disease Resistance	N28.8, E112.2	September 5. 2020
PRJEB45634	ERS6595832	SAMEA8912950	SP432_3	44166980	Oryza sativa	Tropical japonica	ITA 235::IRGC64854-1	Cote d'Ivoire	IRGC 121368	GSOR302074	China, Hunan Province, Hunan Identificaiton Centre for Rice Blast Disease Resistance	N28.8, E112.2	September 5. 2020
PRJEB45634	ERS6595833	SAMEA8912951	SP433_3	51017004	Oryza sativa	Indica	WAS 194-B-3-2-5::C1	Senegal	IRGC 121850	GSOR302548	China, Hunan Province, Hunan Identificaiton Centre for Rice Blast Disease Resistance	N28.8, E112.2	September 5. 2020
