# Supplementary material for: Recovery of metagenome-assembled genomes from the phyllosphere of 110 rice genotypes
Source: Sci Data. 2022 Jun 1;9:254. doi: 10.1038/s41597-022-01320-7 (PMC9160027; doi:10.1038/s41597-022-01320-7)
Supplement: Supplementary file 2 — Supplementary Dataset 2 [file 41597_2022_1320_MOESM2_ESM.xlsx]

## Sheet: Supplementary Dataset 2
Sample ID	SRA accession	BioSample	Tax ID	Scientific name	Sequencing method	Assembly Software	Completeness score(%)	Completeness software	Contamination score(%)	Binning software	Investigation type	Binning parameters
S1C35295_SP282_cleaned	ERS6626560	SAMEA8943724	114707	uncultured Pseudomonas sp.	Illumina NovaSeq 6000	Megahit	99.27	CheckM	0.14	vamb	metagenome-assembled genome	default
S1C41259_SP48_cleaned	ERS6626561	SAMEA8943725	158751	uncultured Acidovorax sp.	Illumina NovaSeq 6000	Megahit	98.85	CheckM	0	vamb	metagenome-assembled genome	default
S1C20416_SP29_cleaned	ERS6626562	SAMEA8943726	331964	uncultured Curtobacterium sp.	Illumina NovaSeq 6000	Megahit	98.11	CheckM	0.27	vamb	metagenome-assembled genome	default
S1C62909_SP162_cleaned	ERS6626563	SAMEA8943727	114707	uncultured Pseudomonas sp.	Illumina NovaSeq 6000	Megahit	90.69	CheckM	0.58	vamb	metagenome-assembled genome	default
S2C18454_SP60_cleaned	ERS6626564	SAMEA8943728	165433	uncultured Acinetobacter sp.	Illumina NovaSeq 6000	Megahit	91.13	CheckM	0.59	vamb	metagenome-assembled genome	default
S3C142789_SP226	ERS6626565	SAMEA8943729	158751	uncultured Acidovorax sp.	Illumina NovaSeq 6000	Megahit	90.78	CheckM	1.55	vamb	metagenome-assembled genome	default
S2C311_SP75	ERS6626566	SAMEA8943730	114707	uncultured Pseudomonas sp.	Illumina NovaSeq 6000	Megahit	91.26	CheckM	1.47	vamb	metagenome-assembled genome	default
S2C129_SP75	ERS6626567	SAMEA8943731	165433	uncultured Acinetobacter sp.	Illumina NovaSeq 6000	Megahit	91.23	CheckM	0	vamb	metagenome-assembled genome	default
S1C36_SP75	ERS6626568	SAMEA8943732	218084	uncultured Pantoea sp.	Illumina NovaSeq 6000	Megahit	91.94	CheckM	0	vamb	metagenome-assembled genome	default
S2C102328_SP39	ERS6626569	SAMEA8943733	360909	uncultured Pelomonas sp.	Illumina NovaSeq 6000	Megahit	92.03	CheckM	2.3	vamb	metagenome-assembled genome	default
S1C17122_SP350	ERS6626570	SAMEA8943734	2052139	Patescibacteria group bacterium	Illumina NovaSeq 6000	Megahit	92.78	CheckM	0.49	vamb	metagenome-assembled genome	default
S2C87442_SP39	ERS6626571	SAMEA8943735	2023991	Mycoplasmatales bacterium	Illumina NovaSeq 6000	Megahit	92.74	CheckM	0.8	vamb	metagenome-assembled genome	default
S1C2374_SP242	ERS6626572	SAMEA8943736	2052139	Patescibacteria group bacterium	Illumina NovaSeq 6000	Megahit	93.65	CheckM	0.53	vamb	metagenome-assembled genome	default
S3C907_SP139	ERS6626573	SAMEA8943737	2052139	Patescibacteria group bacterium	Illumina NovaSeq 6000	Megahit	93.34	CheckM	1.94	vamb	metagenome-assembled genome	default
S1C143502_SP285	ERS6626574	SAMEA8943738	158754	uncultured Sphingomonas sp.	Illumina NovaSeq 6000	Megahit	93.47	CheckM	0.07	vamb	metagenome-assembled genome	default
S3C19732_SP60	ERS6626575	SAMEA8943739	165433	uncultured Acinetobacter sp.	Illumina NovaSeq 6000	Megahit	93.71	CheckM	0.69	vamb	metagenome-assembled genome	default
S2C41209_SP48	ERS6626576	SAMEA8943740	158751	uncultured Acidovorax sp.	Illumina NovaSeq 6000	Megahit	93.72	CheckM	0.37	vamb	metagenome-assembled genome	default
S1C23932_SP242	ERS6626577	SAMEA8943741	679313	uncultured Pseudacidovorax sp.	Illumina NovaSeq 6000	Megahit	93.68	CheckM	0.53	vamb	metagenome-assembled genome	default
S3C103065_SP39	ERS6626578	SAMEA8943742	575414	uncultured Blastomonas sp.	Illumina NovaSeq 6000	Megahit	93.97	CheckM	0.72	vamb	metagenome-assembled genome	default
S3C979_SP92	ERS6626579	SAMEA8943743	2026715	Bdellovibrionaceae bacterium	Illumina NovaSeq 6000	Megahit	94.11	CheckM	0.25	vamb	metagenome-assembled genome	default
S3C82631_SP236	ERS6626580	SAMEA8943744	158754	uncultured Sphingomonas sp.	Illumina NovaSeq 6000	Megahit	94.58	CheckM	1.85	vamb	metagenome-assembled genome	default
S2C7956_SP352	ERS6626581	SAMEA8943745	259322	uncultured Chryseobacterium sp.	Illumina NovaSeq 6000	Megahit	94.33	CheckM	0.97	vamb	metagenome-assembled genome	default
S3C31588_SP166	ERS6626582	SAMEA8943746	158754	uncultured Sphingomonas sp.	Illumina NovaSeq 6000	Megahit	94.68	CheckM	2.51	vamb	metagenome-assembled genome	default
S3C25280_SP266	ERS6626583	SAMEA8943747	238202	uncultured Enterobacter sp.	Illumina NovaSeq 6000	Megahit	94.19	CheckM	1.02	vamb	metagenome-assembled genome	default
S1C28558_SP21	ERS6626584	SAMEA8943748	158754	uncultured Sphingomonas sp.	Illumina NovaSeq 6000	Megahit	94.45	CheckM	3.61	vamb	metagenome-assembled genome	default
S1C7250_SP286	ERS6626585	SAMEA8943749	227322	uncultured Paenibacillus sp.	Illumina NovaSeq 6000	Megahit	94.86	CheckM	0.09	vamb	metagenome-assembled genome	default
S3C36278_SP166	ERS6626586	SAMEA8943750	158754	uncultured Sphingomonas sp.	Illumina NovaSeq 6000	Megahit	95.4	CheckM	0.19	vamb	metagenome-assembled genome	default
S2C32993_SP51	ERS6626587	SAMEA8943751	158754	uncultured Sphingomonas sp.	Illumina NovaSeq 6000	Megahit	95.38	CheckM	0.76	vamb	metagenome-assembled genome	default
S3C28800_SP106	ERS6626588	SAMEA8943752	158754	uncultured Sphingomonas sp.	Illumina NovaSeq 6000	Megahit	95.69	CheckM	0.74	vamb	metagenome-assembled genome	default
S2C21750_SP77	ERS6626589	SAMEA8943753	158754	uncultured Sphingomonas sp.	Illumina NovaSeq 6000	Megahit	95.53	CheckM	0.83	vamb	metagenome-assembled genome	default
S3C7931_SP352	ERS6626590	SAMEA8943754	259322	uncultured Chryseobacterium sp.	Illumina NovaSeq 6000	Megahit	95.83	CheckM	0.74	vamb	metagenome-assembled genome	default
S2C32737_SP223	ERS6626591	SAMEA8943755	158751	uncultured Acidovorax sp.	Illumina NovaSeq 6000	Megahit	95.97	CheckM	0.21	vamb	metagenome-assembled genome	default
S3C19671_SP238	ERS6626592	SAMEA8943756	158751	uncultured Acidovorax sp.	Illumina NovaSeq 6000	Megahit	96.18	CheckM	0.72	vamb	metagenome-assembled genome	default
S3C19501_SP86	ERS6626593	SAMEA8943757	165433	uncultured Acinetobacter sp.	Illumina NovaSeq 6000	Megahit	96.17	CheckM	0.71	vamb	metagenome-assembled genome	default
S2C23896_SP200	ERS6626594	SAMEA8943758	158754	uncultured Sphingomonas sp.	Illumina NovaSeq 6000	Megahit	96.19	CheckM	0.2	vamb	metagenome-assembled genome	default
S1C5636_SP81	ERS6626595	SAMEA8943759	218084	uncultured Pantoea sp.	Illumina NovaSeq 6000	Megahit	96.24	CheckM	1.94	vamb	metagenome-assembled genome	default
S1C23829_SP242	ERS6626596	SAMEA8943760	158751	uncultured Acidovorax sp.	Illumina NovaSeq 6000	Megahit	96.24	CheckM	2.4	vamb	metagenome-assembled genome	default
S3C97460_SP39	ERS6626597	SAMEA8943761	360909	uncultured Pelomonas sp.	Illumina NovaSeq 6000	Megahit	96.54	CheckM	2.15	vamb	metagenome-assembled genome	default
S3C40919_SP210	ERS6626598	SAMEA8943762	213418	uncultured Brevundimonas sp.	Illumina NovaSeq 6000	Megahit	96.55	CheckM	0	vamb	metagenome-assembled genome	default
S3C39948_SP80	ERS6626599	SAMEA8943763	158751	uncultured Acidovorax sp.	Illumina NovaSeq 6000	Megahit	96.57	CheckM	0.72	vamb	metagenome-assembled genome	default
S2C18479_SP60	ERS6626600	SAMEA8943764	165433	uncultured Acinetobacter sp.	Illumina NovaSeq 6000	Megahit	96.61	CheckM	0.92	vamb	metagenome-assembled genome	default
S2C8941_SP8	ERS6626601	SAMEA8943765	284011	uncultured Klebsiella sp.	Illumina NovaSeq 6000	Megahit	96.84	CheckM	0	vamb	metagenome-assembled genome	default
S3C102340_SP39	ERS6626602	SAMEA8943766	114710	uncultured Comamonas sp.	Illumina NovaSeq 6000	Megahit	96.8	CheckM	0.65	vamb	metagenome-assembled genome	default
S1C72769_SP131	ERS6626603	SAMEA8943767	191216	uncultured Microbacterium sp.	Illumina NovaSeq 6000	Megahit	96.9	CheckM	2.3	vamb	metagenome-assembled genome	default
S1C21702_SP77	ERS6626604	SAMEA8943768	191216	uncultured Microbacterium sp.	Illumina NovaSeq 6000	Megahit	96.98	CheckM	0.28	vamb	metagenome-assembled genome	default
S3C26360_SP51	ERS6626605	SAMEA8943769	259322	uncultured Chryseobacterium sp.	Illumina NovaSeq 6000	Megahit	96.91	CheckM	0.38	vamb	metagenome-assembled genome	default
S1C14366_SP242	ERS6626606	SAMEA8943770	202669	uncultured Exiguobacterium sp.	Illumina NovaSeq 6000	Megahit	97.21	CheckM	3.74	vamb	metagenome-assembled genome	default
S1C118219_SP301	ERS6626607	SAMEA8943771	158751	uncultured Acidovorax sp.	Illumina NovaSeq 6000	Megahit	97.53	CheckM	0	vamb	metagenome-assembled genome	default
S3C32792_SP266	ERS6626608	SAMEA8943772	259322	uncultured Chryseobacterium sp.	Illumina NovaSeq 6000	Megahit	97.33	CheckM	0.43	vamb	metagenome-assembled genome	default
S2C33542_SP48	ERS6626609	SAMEA8943773	259322	uncultured Chryseobacterium sp.	Illumina NovaSeq 6000	Megahit	97.42	CheckM	0.3	vamb	metagenome-assembled genome	default
S1C92728_SP213	ERS6626610	SAMEA8943774	157277	uncultured Agrobacterium sp.	Illumina NovaSeq 6000	Megahit	97.29	CheckM	0.52	vamb	metagenome-assembled genome	default
S2C37388_SP108	ERS6626611	SAMEA8943775	284011	uncultured Klebsiella sp.	Illumina NovaSeq 6000	Megahit	97.37	CheckM	0.23	vamb	metagenome-assembled genome	default
S1C83591_SP131	ERS6626612	SAMEA8943776	158754	uncultured Sphingomonas sp.	Illumina NovaSeq 6000	Megahit	97.61	CheckM	0.19	vamb	metagenome-assembled genome	default
S1C16883_SP350	ERS6626613	SAMEA8943777	152831	uncultured Xanthomonas sp.	Illumina NovaSeq 6000	Megahit	97.61	CheckM	0	vamb	metagenome-assembled genome	default
S3C78723_SP285	ERS6626614	SAMEA8943778	227322	uncultured Paenibacillus sp.	Illumina NovaSeq 6000	Megahit	97.67	CheckM	0.89	vamb	metagenome-assembled genome	default
S3C23132_SP350	ERS6626615	SAMEA8943779	259322	uncultured Chryseobacterium sp.	Illumina NovaSeq 6000	Megahit	97.63	CheckM	1.16	vamb	metagenome-assembled genome	default
S3C6073_SP122	ERS6626616	SAMEA8943780	165433	uncultured Acinetobacter sp.	Illumina NovaSeq 6000	Megahit	97.78	CheckM	0	vamb	metagenome-assembled genome	default
S2C27220_SP282	ERS6626617	SAMEA8943781	165433	uncultured Acinetobacter sp.	Illumina NovaSeq 6000	Megahit	97.9	CheckM	0.43	vamb	metagenome-assembled genome	default
S2C19509_SP61	ERS6626618	SAMEA8943782	259322	uncultured Chryseobacterium sp.	Illumina NovaSeq 6000	Megahit	97.83	CheckM	0.19	vamb	metagenome-assembled genome	default
S3C13875_SP60	ERS6626619	SAMEA8943783	238202	uncultured Enterobacter sp.	Illumina NovaSeq 6000	Megahit	97.8	CheckM	1.62	vamb	metagenome-assembled genome	default
S2C19659_SP238	ERS6626620	SAMEA8943784	158749	uncultured Caulobacter sp.	Illumina NovaSeq 6000	Megahit	97.93	CheckM	2.72	vamb	metagenome-assembled genome	default
S2C17225_SP29	ERS6626621	SAMEA8943785	114707	uncultured Pseudomonas sp.	Illumina NovaSeq 6000	Megahit	97.92	CheckM	0.19	vamb	metagenome-assembled genome	default
S2C13626_SP71	ERS6626622	SAMEA8943786	158754	uncultured Sphingomonas sp.	Illumina NovaSeq 6000	Megahit	97.97	CheckM	0.33	vamb	metagenome-assembled genome	default
S1C1096_SP62	ERS6626623	SAMEA8943787	218084	uncultured Pantoea sp.	Illumina NovaSeq 6000	Megahit	97.97	CheckM	0	vamb	metagenome-assembled genome	default
S1C92_SP369	ERS6626624	SAMEA8943788	239175	uncultured Serratia sp.	Illumina NovaSeq 6000	Megahit	97.98	CheckM	0.14	vamb	metagenome-assembled genome	default
S2C16742_SP242	ERS6626625	SAMEA8943789	165433	uncultured Acinetobacter sp.	Illumina NovaSeq 6000	Megahit	98.03	CheckM	0.16	vamb	metagenome-assembled genome	default
S2C11432_SP223	ERS6626626	SAMEA8943790	114707	uncultured Pseudomonas sp.	Illumina NovaSeq 6000	Megahit	98.01	CheckM	0.51	vamb	metagenome-assembled genome	default
S3C3_SP3	ERS6626627	SAMEA8943791	238202	uncultured Enterobacter sp.	Illumina NovaSeq 6000	Megahit	98.04	CheckM	1.55	vamb	metagenome-assembled genome	default
S1C11945_SP264	ERS6626628	SAMEA8943792	284011	uncultured Klebsiella sp.	Illumina NovaSeq 6000	Megahit	98.09	CheckM	0.66	vamb	metagenome-assembled genome	default
S2C12874_SP309	ERS6626629	SAMEA8943793	238202	uncultured Enterobacter sp.	Illumina NovaSeq 6000	Megahit	98.14	CheckM	0.4	vamb	metagenome-assembled genome	default
S1C1163_SP60	ERS6626630	SAMEA8943794	114710	uncultured Comamonas sp.	Illumina NovaSeq 6000	Megahit	98.16	CheckM	0.51	vamb	metagenome-assembled genome	default
S3C18757_SP77	ERS6626631	SAMEA8943795	165433	uncultured Acinetobacter sp.	Illumina NovaSeq 6000	Megahit	98.14	CheckM	0.4	vamb	metagenome-assembled genome	default
S2C32656_SP139	ERS6626632	SAMEA8943796	797541	uncultured Mucilaginibacter sp.	Illumina NovaSeq 6000	Megahit	98.11	CheckM	0	vamb	metagenome-assembled genome	default
S1C125195_SP226	ERS6626633	SAMEA8943797	169973	uncultured Massilia sp.	Illumina NovaSeq 6000	Megahit	98.23	CheckM	2.03	vamb	metagenome-assembled genome	default
S2C118127_SP301	ERS6626634	SAMEA8943798	246798	uncultured Erwinia sp.	Illumina NovaSeq 6000	Megahit	98.24	CheckM	0.43	vamb	metagenome-assembled genome	default
S2C87093_SP39	ERS6626635	SAMEA8943799	1490864	uncultured Pluralibacter sp.	Illumina NovaSeq 6000	Megahit	98.28	CheckM	1.72	vamb	metagenome-assembled genome	default
S2C60_SP8	ERS6626636	SAMEA8943800	239175	uncultured Serratia sp.	Illumina NovaSeq 6000	Megahit	98.2	CheckM	0.43	vamb	metagenome-assembled genome	default
S1C1497_SP370	ERS6626637	SAMEA8943801	165433	uncultured Acinetobacter sp.	Illumina NovaSeq 6000	Megahit	98.24	CheckM	0.46	vamb	metagenome-assembled genome	default
S3C5220_SP51	ERS6626638	SAMEA8943802	114710	uncultured Comamonas sp.	Illumina NovaSeq 6000	Megahit	98.41	CheckM	1.55	vamb	metagenome-assembled genome	default
S1C11885_SP265	ERS6626639	SAMEA8943803	114707	uncultured Pseudomonas sp.	Illumina NovaSeq 6000	Megahit	98.28	CheckM	0.12	vamb	metagenome-assembled genome	default
S3C12250_SP29	ERS6626640	SAMEA8943804	165433	uncultured Acinetobacter sp.	Illumina NovaSeq 6000	Megahit	98.29	CheckM	1.23	vamb	metagenome-assembled genome	default
S1C8761_SP8	ERS6626641	SAMEA8943805	246798	uncultured Erwinia sp.	Illumina NovaSeq 6000	Megahit	98.35	CheckM	3.88	vamb	metagenome-assembled genome	default
S3C1335_SP223	ERS6626642	SAMEA8943806	152831	uncultured Xanthomonas sp.	Illumina NovaSeq 6000	Megahit	98.58	CheckM	0.08	vamb	metagenome-assembled genome	default
S2C476_SP71	ERS6626643	SAMEA8943807	218084	uncultured Pantoea sp.	Illumina NovaSeq 6000	Megahit	98.53	CheckM	0	vamb	metagenome-assembled genome	default
S1C28809_SP349	ERS6626644	SAMEA8943808	158751	uncultured Acidovorax sp.	Illumina NovaSeq 6000	Megahit	98.69	CheckM	0.45	vamb	metagenome-assembled genome	default
S1C36_SP60	ERS6626645	SAMEA8943809	114710	uncultured Comamonas sp.	Illumina NovaSeq 6000	Megahit	98.85	CheckM	0	vamb	metagenome-assembled genome	default
S3C5621_SP81	ERS6626646	SAMEA8943810	574037	uncultured Buchnera sp.	Illumina NovaSeq 6000	Megahit	98.91	CheckM	1.72	vamb	metagenome-assembled genome	default
S2C108735_SP301	ERS6626647	SAMEA8943811	165433	uncultured Acinetobacter sp.	Illumina NovaSeq 6000	Megahit	98.89	CheckM	3.12	vamb	metagenome-assembled genome	default
S2C7865_SP61	ERS6626648	SAMEA8943812	157277	uncultured Agrobacterium sp.	Illumina NovaSeq 6000	Megahit	98.97	CheckM	0.46	vamb	metagenome-assembled genome	default
S2C4820_SP77	ERS6626649	SAMEA8943813	157277	uncultured Agrobacterium sp.	Illumina NovaSeq 6000	Megahit	98.97	CheckM	0.46	vamb	metagenome-assembled genome	default
S1C1487_SP403	ERS6626650	SAMEA8943814	114710	uncultured Comamonas sp.	Illumina NovaSeq 6000	Megahit	98.94	CheckM	0.67	vamb	metagenome-assembled genome	default
S3C1012_SP226	ERS6626651	SAMEA8943815	246139	uncultured Pedobacter sp.	Illumina NovaSeq 6000	Megahit	98.85	CheckM	0	vamb	metagenome-assembled genome	default
S2C17738_SP200	ERS6626652	SAMEA8943816	267632	uncultured Ochrobactrum sp.	Illumina NovaSeq 6000	Megahit	98.9	CheckM	0.83	vamb	metagenome-assembled genome	default
S1C58117_SP162	ERS6626653	SAMEA8943817	158754	uncultured Sphingomonas sp.	Illumina NovaSeq 6000	Megahit	98.89	CheckM	0.6	vamb	metagenome-assembled genome	default
S1C32281_SP236	ERS6626654	SAMEA8943818	213418	uncultured Brevundimonas sp.	Illumina NovaSeq 6000	Megahit	98.83	CheckM	1.47	vamb	metagenome-assembled genome	default
S1C26695_SP210	ERS6626655	SAMEA8943819	259322	uncultured Epilithonimonas sp.	Illumina NovaSeq 6000	Megahit	98.98	CheckM	0	vamb	metagenome-assembled genome	default
S3C22292_SP61	ERS6626656	SAMEA8943820	165433	uncultured Acinetobacter sp.	Illumina NovaSeq 6000	Megahit	99.07	CheckM	0.49	vamb	metagenome-assembled genome	default
S3C152_SP370	ERS6626657	SAMEA8943821	218084	uncultured Pantoea sp.	Illumina NovaSeq 6000	Megahit	99.09	CheckM	0.94	vamb	metagenome-assembled genome	default
S1C5480_SP242	ERS6626658	SAMEA8943822	158754	uncultured Sphingomonas sp.	Illumina NovaSeq 6000	Megahit	99.09	CheckM	0	vamb	metagenome-assembled genome	default
S3C441_SP108	ERS6626659	SAMEA8943823	165438	uncultured Stenotrophomonas sp.	Illumina NovaSeq 6000	Megahit	99.09	CheckM	0.94	vamb	metagenome-assembled genome	default
S1C10298_SP242	ERS6626660	SAMEA8943824	238202	uncultured Enterobacter sp.	Illumina NovaSeq 6000	Megahit	99.08	CheckM	0.81	vamb	metagenome-assembled genome	default
S3C442_SP352	ERS6626661	SAMEA8943825	218084	uncultured Pantoea sp.	Illumina NovaSeq 6000	Megahit	99.09	CheckM	0.89	vamb	metagenome-assembled genome	default
S3C436_SP266	ERS6626662	SAMEA8943826	259322	uncultured Chryseobacterium sp.	Illumina NovaSeq 6000	Megahit	99.14	CheckM	0.19	vamb	metagenome-assembled genome	default
S2C78296_SP133	ERS6626663	SAMEA8943827	114707	uncultured Pseudomonas sp.	Illumina NovaSeq 6000	Megahit	99.09	CheckM	0.34	vamb	metagenome-assembled genome	default
S3C11303_SP39	ERS6626664	SAMEA8943828	218084	uncultured Pantoea sp.	Illumina NovaSeq 6000	Megahit	99.09	CheckM	0.34	vamb	metagenome-assembled genome	default
S2C38726_SP106	ERS6626665	SAMEA8943829	191216	uncultured Microbacterium sp.	Illumina NovaSeq 6000	Megahit	99.22	CheckM	1.35	vamb	metagenome-assembled genome	default
S1C108396_SP36	ERS6626666	SAMEA8943830	157277	uncultured Agrobacterium sp.	Illumina NovaSeq 6000	Megahit	99.18	CheckM	0.21	vamb	metagenome-assembled genome	default
S1C627_SP166	ERS6626667	SAMEA8943831	246139	uncultured Pedobacter sp.	Illumina NovaSeq 6000	Megahit	99.29	CheckM	0.97	vamb	metagenome-assembled genome	default
S3C107984_SP36	ERS6626668	SAMEA8943832	1168540	uncultured Oxalicibacterium sp.	Illumina NovaSeq 6000	Megahit	99.34	CheckM	0	vamb	metagenome-assembled genome	default
S3C6817_SP11	ERS6626669	SAMEA8943833	158754	uncultured Sphingomonas sp.	Illumina NovaSeq 6000	Megahit	99.34	CheckM	0	vamb	metagenome-assembled genome	default
S2C17652_SP166	ERS6626670	SAMEA8943834	157277	uncultured Agrobacterium sp.	Illumina NovaSeq 6000	Megahit	99.34	CheckM	0	vamb	metagenome-assembled genome	default
S2C124_SP48	ERS6626671	SAMEA8943835	259322	uncultured Chryseobacterium sp.	Illumina NovaSeq 6000	Megahit	99.35	CheckM	0.3	vamb	metagenome-assembled genome	default
S3C17520_SP143	ERS6626672	SAMEA8943836	158754	uncultured Sphingomonas sp.	Illumina NovaSeq 6000	Megahit	99.37	CheckM	0.48	vamb	metagenome-assembled genome	default
S3C122_SP339	ERS6626673	SAMEA8943837	114707	uncultured Pseudomonas sp.	Illumina NovaSeq 6000	Megahit	99.43	CheckM	0	vamb	metagenome-assembled genome	default
S2C23696_SP266	ERS6626674	SAMEA8943838	165433	uncultured Acinetobacter sp.	Illumina NovaSeq 6000	Megahit	99.37	CheckM	0.14	vamb	metagenome-assembled genome	default
S2C3242_SP226	ERS6626675	SAMEA8943839	114707	uncultured Pseudomonas sp.	Illumina NovaSeq 6000	Megahit	99.39	CheckM	0.36	vamb	metagenome-assembled genome	default
S1C77_SP397	ERS6626676	SAMEA8943840	114707	uncultured Pseudomonas sp.	Illumina NovaSeq 6000	Megahit	99.43	CheckM	0.27	vamb	metagenome-assembled genome	default
S3C36471_SP108	ERS6626677	SAMEA8943841	182688	uncultured Sphingobacterium sp.	Illumina NovaSeq 6000	Megahit	99.4	CheckM	0.99	vamb	metagenome-assembled genome	default
S3C12306_SP29	ERS6626678	SAMEA8943842	259322	uncultured Chryseobacterium sp.	Illumina NovaSeq 6000	Megahit	99.43	CheckM	0.14	vamb	metagenome-assembled genome	default
S3C4298_SP309	ERS6626679	SAMEA8943843	165433	uncultured Acinetobacter sp.	Illumina NovaSeq 6000	Megahit	99.43	CheckM	0	vamb	metagenome-assembled genome	default
S1C273_SP108	ERS6626680	SAMEA8943844	158754	uncultured Sphingomonas sp.	Illumina NovaSeq 6000	Megahit	99.51	CheckM	0	vamb	metagenome-assembled genome	default
S3C299_SP217	ERS6626681	SAMEA8943845	238202	uncultured Enterobacter sp.	Illumina NovaSeq 6000	Megahit	99.59	CheckM	0.77	vamb	metagenome-assembled genome	default
S3C190_SP108	ERS6626682	SAMEA8943846	259322	uncultured Chryseobacterium sp.	Illumina NovaSeq 6000	Megahit	99.49	CheckM	0.06	vamb	metagenome-assembled genome	default
S1C67_SP62	ERS6626683	SAMEA8943847	238202	uncultured Enterobacter sp.	Illumina NovaSeq 6000	Megahit	99.52	CheckM	0.48	vamb	metagenome-assembled genome	default
S3C63226_SP133	ERS6626684	SAMEA8943848	165433	uncultured Acinetobacter sp.	Illumina NovaSeq 6000	Megahit	99.59	CheckM	0	vamb	metagenome-assembled genome	default
S3C18099_SP112	ERS6626685	SAMEA8943849	165433	uncultured Acinetobacter sp.	Illumina NovaSeq 6000	Megahit	99.66	CheckM	0	vamb	metagenome-assembled genome	default
S3C1086_SP112	ERS6626686	SAMEA8943850	158754	uncultured Sphingomonas sp.	Illumina NovaSeq 6000	Megahit	99.66	CheckM	0.78	vamb	metagenome-assembled genome	default
S3C482_SP67	ERS6626687	SAMEA8943851	152831	uncultured Xanthomonas sp.	Illumina NovaSeq 6000	Megahit	99.66	CheckM	0.8	vamb	metagenome-assembled genome	default
S3C215_SP51	ERS6626688	SAMEA8943852	165438	uncultured Stenotrophomonas sp.	Illumina NovaSeq 6000	Megahit	99.54	CheckM	0.73	vamb	metagenome-assembled genome	default
S2C31181_SP210	ERS6626689	SAMEA8943853	1339187	uncultured Siphonobacter sp.	Illumina NovaSeq 6000	Megahit	99.68	CheckM	0.65	vamb	metagenome-assembled genome	default
S2C19572_SP51	ERS6626690	SAMEA8943854	165433	uncultured Acinetobacter sp.	Illumina NovaSeq 6000	Megahit	99.68	CheckM	0.65	vamb	metagenome-assembled genome	default
S2C16027_SP60	ERS6626691	SAMEA8943855	189676	uncultured Vagococcus sp.	Illumina NovaSeq 6000	Megahit	99.66	CheckM	0.95	vamb	metagenome-assembled genome	default
S1C26421_SP349	ERS6626692	SAMEA8943856	158754	uncultured Sphingomonas sp.	Illumina NovaSeq 6000	Megahit	99.68	CheckM	3.52	vamb	metagenome-assembled genome	default
S1C14620_SP426	ERS6626693	SAMEA8943857	259322	uncultured Chryseobacterium sp.	Illumina NovaSeq 6000	Megahit	99.68	CheckM	0.32	vamb	metagenome-assembled genome	default
S1C20649_SP200	ERS6626694	SAMEA8943858	332699	uncultured Myroides sp.	Illumina NovaSeq 6000	Megahit	99.7	CheckM	0	vamb	metagenome-assembled genome	default
S2C23416_SP67	ERS6626695	SAMEA8943859	259322	uncultured Chryseobacterium sp.	Illumina NovaSeq 6000	Megahit	99.75	CheckM	0	vamb	metagenome-assembled genome	default
S2C199_SP339	ERS6626696	SAMEA8943860	227322	uncultured Paenibacillus sp.	Illumina NovaSeq 6000	Megahit	99.73	CheckM	0	vamb	metagenome-assembled genome	default
S2C46_SP95	ERS6626697	SAMEA8943861	259322	uncultured Chryseobacterium sp.	Illumina NovaSeq 6000	Megahit	99.75	CheckM	0	vamb	metagenome-assembled genome	default
S1C12337_SP426	ERS6626698	SAMEA8943862	227322	uncultured Paenibacillus sp.	Illumina NovaSeq 6000	Megahit	99.81	CheckM	0	vamb	metagenome-assembled genome	default
S1C3268_SP123	ERS6626699	SAMEA8943863	213418	uncultured Brevundimonas sp.	Illumina NovaSeq 6000	Megahit	99.81	CheckM	0.19	vamb	metagenome-assembled genome	default
S1C48_SP260	ERS6626700	SAMEA8943864	227322	uncultured Paenibacillus sp.	Illumina NovaSeq 6000	Megahit	99.88	CheckM	0.27	vamb	metagenome-assembled genome	default
S2C12736_SP71	ERS6626701	SAMEA8943865	165433	uncultured Acinetobacter sp.	Illumina NovaSeq 6000	Megahit	100	CheckM	0	vamb	metagenome-assembled genome	default
S2C893_SP162	ERS6626702	SAMEA8943866	227322	uncultured Paenibacillus sp.	Illumina NovaSeq 6000	Megahit	100	CheckM	0	vamb	metagenome-assembled genome	default
S2C332_SP118	ERS6626703	SAMEA8943867	227322	uncultured Paenibacillus sp.	Illumina NovaSeq 6000	Megahit	100	CheckM	1.35	vamb	metagenome-assembled genome	default
S3C2533_SP236	ERS6626704	SAMEA8943868	191216	uncultured Microbacterium sp.	Illumina NovaSeq 6000	Megahit	100	CheckM	0	vamb	metagenome-assembled genome	default
S3C367_SP236	ERS6626705	SAMEA8943869	158751	uncultured Acidovorax sp.	Illumina NovaSeq 6000	Megahit	100	CheckM	0.49	vamb	metagenome-assembled genome	default
S2C26139_SP139	ERS6626706	SAMEA8943870	213418	uncultured Brevundimonas sp.	Illumina NovaSeq 6000	Megahit	100	CheckM	0	vamb	metagenome-assembled genome	default
S3C400_SP29	ERS6626707	SAMEA8943871	202669	uncultured Exiguobacterium sp.	Illumina NovaSeq 6000	Megahit	100	CheckM	0	vamb	metagenome-assembled genome	default
S2C26004_SP21	ERS6626708	SAMEA8943872	202669	uncultured Exiguobacterium sp.	Illumina NovaSeq 6000	Megahit	100	CheckM	0.3	vamb	metagenome-assembled genome	default
S2C346_SP369	ERS6626709	SAMEA8943873	202669	uncultured Exiguobacterium sp.	Illumina NovaSeq 6000	Megahit	100	CheckM	0	vamb	metagenome-assembled genome	default
S1C108_SP426	ERS6626710	SAMEA8943874	114707	uncultured Pseudomonas sp.	Illumina NovaSeq 6000	Megahit	100	CheckM	0.25	vamb	metagenome-assembled genome	default
S2C369_SP123	ERS6626711	SAMEA8943875	182688	uncultured Sphingobacterium sp.	Illumina NovaSeq 6000	Megahit	100	CheckM	0.04	vamb	metagenome-assembled genome	default
S3C1253_SP210	ERS6626712	SAMEA8943876	165433	uncultured Acinetobacter sp.	Illumina NovaSeq 6000	Megahit	100	CheckM	0.14	vamb	metagenome-assembled genome	default
S3C519_SP188	ERS6626713	SAMEA8943877	114707	uncultured Pseudomonas sp.	Illumina NovaSeq 6000	Megahit	100	CheckM	0.74	vamb	metagenome-assembled genome	default
S3C208_SP223	ERS6626714	SAMEA8943878	1339187	uncultured Siphonobacter sp.	Illumina NovaSeq 6000	Megahit	100	CheckM	0	vamb	metagenome-assembled genome	default
S3C94_SP310	ERS6626715	SAMEA8943879	158751	uncultured Acidovorax sp.	Illumina NovaSeq 6000	Megahit	100	CheckM	0	vamb	metagenome-assembled genome	default
S2C255_SP51	ERS6626716	SAMEA8943880	170016	uncultured Hymenobacter sp.	Illumina NovaSeq 6000	Megahit	100	CheckM	0	vamb	metagenome-assembled genome	default
S1C47698_SP152	ERS6626717	SAMEA8943881	165433	uncultured Acinetobacter sp.	Illumina NovaSeq 6000	Megahit	100	CheckM	0.25	vamb	metagenome-assembled genome	default
S1C20_SP93	ERS6626718	SAMEA8943882	165433	uncultured Acinetobacter sp.	Illumina NovaSeq 6000	Megahit	100	CheckM	0	vamb	metagenome-assembled genome	default
S3C10405_SP242	ERS6626719	SAMEA8943883	259322	uncultured Chryseobacterium sp.	Illumina NovaSeq 6000	Megahit	100	CheckM	0.25	vamb	metagenome-assembled genome	default
S3C4605_SP217	ERS6626720	SAMEA8943884	158754	uncultured Sphingomonas sp.	Illumina NovaSeq 6000	Megahit	100	CheckM	0	vamb	metagenome-assembled genome	default
S3C2912_SP226	ERS6626721	SAMEA8943885	191216	uncultured Microbacterium sp.	Illumina NovaSeq 6000	Megahit	91.2	CheckM	1.82	vamb	metagenome-assembled genome	default
S3C1665_SP217	ERS6626722	SAMEA8943886	182688	uncultured Sphingobacterium sp.	Illumina NovaSeq 6000	Megahit	99.15	CheckM	2.59	vamb	metagenome-assembled genome	default
S3C1435_SP48	ERS6626723	SAMEA8943887	165438	uncultured Stenotrophomonas sp.	Illumina NovaSeq 6000	Megahit	90.32	CheckM	0.68	vamb	metagenome-assembled genome	default
S3C126_SP123	ERS6626724	SAMEA8943888	152831	uncultured Xanthomonas sp.	Illumina NovaSeq 6000	Megahit	91.1	CheckM	1.68	vamb	metagenome-assembled genome	default
S2C106_SP217	ERS6626725	SAMEA8943889	152831	uncultured Xanthomonas sp.	Illumina NovaSeq 6000	Megahit	93.71	CheckM	1.38	vamb	metagenome-assembled genome	default
S2C33_SP339	ERS6626726	SAMEA8943890	152831	uncultured Xanthomonas sp.	Illumina NovaSeq 6000	Megahit	91.54	CheckM	0.49	vamb	metagenome-assembled genome	default
S1C1391_SP200	ERS6626727	SAMEA8943891	165438	uncultured Stenotrophomonas sp.	Illumina NovaSeq 6000	Megahit	93.01	CheckM	2.46	vamb	metagenome-assembled genome	default
S1C794_SP166	ERS6626728	SAMEA8943892	213418	uncultured Brevundimonas sp.	Illumina NovaSeq 6000	Megahit	93.63	CheckM	0.72	vamb	metagenome-assembled genome	default
S1C315_SP188	ERS6626729	SAMEA8943893	213418	uncultured Brevundimonas sp.	Illumina NovaSeq 6000	Megahit	93.7	CheckM	0.89	vamb	metagenome-assembled genome	default
S1C210_SP29	ERS6626730	SAMEA8943894	152831	uncultured Xanthomonas sp.	Illumina NovaSeq 6000	Megahit	95.73	CheckM	0.76	vamb	metagenome-assembled genome	default
S3C25031_SP51	ERS6626731	SAMEA8943895	213418	uncultured Brevundimonas sp.	Illumina NovaSeq 6000	Megahit	95.56	CheckM	1.79	vamb	metagenome-assembled genome	default
S3C4844_SP301	ERS6626732	SAMEA8943896	213418	uncultured Brevundimonas sp.	Illumina NovaSeq 6000	Megahit	95.22	CheckM	1.71	vamb	metagenome-assembled genome	default
S1C234_SP168	ERS6626733	SAMEA8943897	170016	uncultured Hymenobacter sp.	Illumina NovaSeq 6000	Megahit	94.9	CheckM	2.07	vamb	metagenome-assembled genome	default
S3C1876_SP226	ERS6626734	SAMEA8943898	259322	uncultured Chryseobacterium sp.	Illumina NovaSeq 6000	Megahit	95.1	CheckM	2.71	vamb	metagenome-assembled genome	default
S3C594_SP118	ERS6626735	SAMEA8943899	158751	uncultured Acidovorax sp.	Illumina NovaSeq 6000	Megahit	96	CheckM	0.73	vamb	metagenome-assembled genome	default
S3C58_SP421	ERS6626736	SAMEA8943900	259322	uncultured Chryseobacterium sp.	Illumina NovaSeq 6000	Megahit	97.88	CheckM	1.37	vamb	metagenome-assembled genome	default
S3C53_SP339	ERS6626737	SAMEA8943901	158751	uncultured Acidovorax sp.	Illumina NovaSeq 6000	Megahit	98.05	CheckM	3.08	vamb	metagenome-assembled genome	default
S1C1_SP3	ERS6626738	SAMEA8943902	158751	uncultured Acidovorax sp.	Illumina NovaSeq 6000	Megahit	96.14	CheckM	1.84	vamb	metagenome-assembled genome	default
S3C181_SP217	ERS6626739	SAMEA8943903	165433	uncultured Acinetobacter sp.	Illumina NovaSeq 6000	Megahit	97.19	CheckM	0.17	vamb	metagenome-assembled genome	default
S1C19042_SP118	ERS6626740	SAMEA8943904	165433	uncultured Acinetobacter sp.	Illumina NovaSeq 6000	Megahit	97.16	CheckM	0.85	vamb	metagenome-assembled genome	default
S1C18108_SP112	ERS6626741	SAMEA8943905	259322	uncultured Chryseobacterium sp.	Illumina NovaSeq 6000	Megahit	98.74	CheckM	0.87	vamb	metagenome-assembled genome	default
S1C12339_SP29	ERS6626742	SAMEA8943906	259322	uncultured Chryseobacterium sp.	Illumina NovaSeq 6000	Megahit	98.92	CheckM	2.01	vamb	metagenome-assembled genome	default
S1C13_SP238	ERS6626743	SAMEA8943907	259322	uncultured Chryseobacterium sp.	Illumina NovaSeq 6000	Megahit	98.98	CheckM	0.19	vamb	metagenome-assembled genome	default
S1C6315_SP302	ERS6626744	SAMEA8943908	259322	uncultured Chryseobacterium sp.	Illumina NovaSeq 6000	Megahit	99.14	CheckM	0.15	vamb	metagenome-assembled genome	default
S1C710_SP310	ERS6626745	SAMEA8943909	165433	uncultured Acinetobacter sp.	Illumina NovaSeq 6000	Megahit	99.09	CheckM	0.89	vamb	metagenome-assembled genome	default
S2C12621_SP285	ERS6626746	SAMEA8943910	165433	uncultured Acinetobacter sp.	Illumina NovaSeq 6000	Megahit	99.09	CheckM	0.34	vamb	metagenome-assembled genome	default
S2C313_SP266	ERS6626747	SAMEA8943911	278208	uncultured Spirosoma sp.	Illumina NovaSeq 6000	Megahit	98.54	CheckM	0.34	vamb	metagenome-assembled genome	default
S2C67_SP310	ERS6626748	SAMEA8943912	259322	uncultured Chryseobacterium sp.	Illumina NovaSeq 6000	Megahit	99.35	CheckM	1.63	vamb	metagenome-assembled genome	default
S2C31_SP92	ERS6626749	SAMEA8943913	259322	uncultured Chryseobacterium sp.	Illumina NovaSeq 6000	Megahit	99.4	CheckM	0.52	vamb	metagenome-assembled genome	default
S2C29_SP398	ERS6626750	SAMEA8943914	165433	uncultured Acinetobacter sp.	Illumina NovaSeq 6000	Megahit	99.65	CheckM	0.97	vamb	metagenome-assembled genome	default
S2C21_SP68	ERS6626751	SAMEA8943915	165433	uncultured Acinetobacter sp.	Illumina NovaSeq 6000	Megahit	99.66	CheckM	0.43	vamb	metagenome-assembled genome	default
S3C18100_SP226	ERS6626752	SAMEA8943916	218084	uncultured Pantoea sp.	Illumina NovaSeq 6000	Megahit	100	CheckM	0	vamb	metagenome-assembled genome	default
S3C10154_SP92	ERS6626753	SAMEA8943917	165433	uncultured Acinetobacter sp.	Illumina NovaSeq 6000	Megahit	100	CheckM	0.82	vamb	metagenome-assembled genome	default
S3C1439_SP349	ERS6626754	SAMEA8943918	165433	uncultured Acinetobacter sp.	Illumina NovaSeq 6000	Megahit	90.03	CheckM	1.51	vamb	metagenome-assembled genome	default
S2C954_SP236	ERS6626755	SAMEA8943919	259322	uncultured Chryseobacterium sp.	Illumina NovaSeq 6000	Megahit	90.91	CheckM	0.14	vamb	metagenome-assembled genome	default
S2C86_SP60	ERS6626756	SAMEA8943920	259322	uncultured Chryseobacterium sp.	Illumina NovaSeq 6000	Megahit	91.23	CheckM	3.19	vamb	metagenome-assembled genome	default
S3C23698_SP282	ERS6626757	SAMEA8943921	259322	uncultured Epilithonimonas sp.	Illumina NovaSeq 6000	Megahit	91.19	CheckM	0.98	vamb	metagenome-assembled genome	default
S3C221_SP309	ERS6626758	SAMEA8943922	259322	uncultured Chryseobacterium sp.	Illumina NovaSeq 6000	Megahit	90.72	CheckM	2.25	vamb	metagenome-assembled genome	default
SP287_3_metabat2_genome_mining.19_cleaned	ERS6626759	SAMEA8943923	292277	uncultured Novosphingobium sp.	Illumina NovaSeq 6000	Megahit	91.09	CheckM	0.74	metabat2	metagenome-assembled genome	default
S3C99_SP71	ERS6626760	SAMEA8943924	259322	uncultured Chryseobacterium sp.	Illumina NovaSeq 6000	Megahit	92.16	CheckM	1.76	vamb	metagenome-assembled genome	default
maxbin_SP424_1.012_sub_cleaned	ERS6626761	SAMEA8943925	165433	uncultured Acinetobacter sp.	Illumina NovaSeq 6000	Megahit	91.72	CheckM	1.4	maxbin	metagenome-assembled genome	default
maxbin_SP287_3.002_sub_cleaned	ERS6626762	SAMEA8943926	797541	uncultured Mucilaginibacter sp.	Illumina NovaSeq 6000	Megahit	91.64	CheckM	3.06	maxbin	metagenome-assembled genome	default
maxbin_SP149_2.004_cleaned	ERS6626763	SAMEA8943927	165435	uncultured Flavobacterium sp.	Illumina NovaSeq 6000	Megahit	92.2	CheckM	4.28	maxbin	metagenome-assembled genome	default
maxbin_SP133_3.007_cleaned	ERS6626764	SAMEA8943928	797541	uncultured Mucilaginibacter sp.	Illumina NovaSeq 6000	Megahit	92.62	CheckM	3.69	maxbin	metagenome-assembled genome	default
maxbin_SP123_3.025_sub_cleaned	ERS6626765	SAMEA8943929	211434	uncultured Devosia sp.	Illumina NovaSeq 6000	Megahit	92.32	CheckM	1.65	maxbin	metagenome-assembled genome	default
maxbin_SP71_1.009_cleaned	ERS6626766	SAMEA8943930	157277	uncultured Agrobacterium sp.	Illumina NovaSeq 6000	Megahit	92.98	CheckM	2.58	maxbin	metagenome-assembled genome	default
SP301_1_metabat2_genome_mining.15_cleaned	ERS6626767	SAMEA8943931	679313	uncultured Pseudacidovorax sp.	Illumina NovaSeq 6000	Megahit	92.51	CheckM	2.79	metabat2	metagenome-assembled genome	default
SP226_1_metabat2_genome_mining.6_cleaned	ERS6626768	SAMEA8943932	158754	uncultured Sphingomonas sp.	Illumina NovaSeq 6000	Megahit	93.15	CheckM	0.84	metabat2	metagenome-assembled genome	default
SP223_1_metabat2_genome_mining.22_cleaned	ERS6626769	SAMEA8943933	158754	uncultured Sphingomonas sp.	Illumina NovaSeq 6000	Megahit	93.26	CheckM	2.99	metabat2	metagenome-assembled genome	default
maxbin_SP306_1.005_cleaned	ERS6626770	SAMEA8943934	259322	uncultured Chryseobacterium sp.	Illumina NovaSeq 6000	Megahit	93.4	CheckM	0.62	maxbin	metagenome-assembled genome	default
maxbin_SP168_1.017_sub_cleaned	ERS6626771	SAMEA8943935	412043	uncultured Cystobacter sp.	Illumina NovaSeq 6000	Megahit	93.32	CheckM	4.96	maxbin	metagenome-assembled genome	default
maxbin_SP166_2.026_cleaned	ERS6626772	SAMEA8943936	278208	uncultured Spirosoma sp.	Illumina NovaSeq 6000	Megahit	93.91	CheckM	2.82	maxbin	metagenome-assembled genome	default
maxbin_SP112_1.001_cleaned	ERS6626773	SAMEA8943937	202669	uncultured Exiguobacterium sp.	Illumina NovaSeq 6000	Megahit	94.26	CheckM	0.9	maxbin	metagenome-assembled genome	default
maxbin_SP89_1.015_cleaned	ERS6626774	SAMEA8943938	158754	uncultured Sphingomonas sp.	Illumina NovaSeq 6000	Megahit	93.94	CheckM	2.55	maxbin	metagenome-assembled genome	default
maxbin_SP77_1.034_sub_cleaned	ERS6626775	SAMEA8943939	292277	uncultured Novosphingobium sp.	Illumina NovaSeq 6000	Megahit	94.15	CheckM	2.02	maxbin	metagenome-assembled genome	default
maxbin_SP21_1.015_sub_cleaned	ERS6626776	SAMEA8943940	259322	uncultured Chryseobacterium sp.	Illumina NovaSeq 6000	Megahit	94	CheckM	1.27	maxbin	metagenome-assembled genome	default
maxbin_SP21_1.014_cleaned	ERS6626777	SAMEA8943941	165433	uncultured Acinetobacter sp.	Illumina NovaSeq 6000	Megahit	94.63	CheckM	4.67	maxbin	metagenome-assembled genome	default
SP301_2_metabat2_genome_mining.23_sub_cleaned	ERS6626778	SAMEA8943942	292277	uncultured Novosphingobium sp.	Illumina NovaSeq 6000	Megahit	94.62	CheckM	1.01	metabat2	metagenome-assembled genome	default
SP287_2_metabat2_genome_mining.21_cleaned	ERS6626779	SAMEA8943943	114708	uncultured Variovorax sp.	Illumina NovaSeq 6000	Megahit	94.83	CheckM	1.54	metabat2	metagenome-assembled genome	default
SP226_1_metabat2_genome_mining.16_cleaned	ERS6626780	SAMEA8943944	158754	uncultured Sphingomonas sp.	Illumina NovaSeq 6000	Megahit	94.84	CheckM	0.97	metabat2	metagenome-assembled genome	default
SP106_2_metabat2_genome_mining.35_cleaned	ERS6626781	SAMEA8943945	191216	uncultured Microbacterium sp.	Illumina NovaSeq 6000	Megahit	94.71	CheckM	1.63	metabat2	metagenome-assembled genome	default
maxbin_SP48_3.042_cleaned	ERS6626782	SAMEA8943946	278208	uncultured Spirosoma sp.	Illumina NovaSeq 6000	Megahit	95.02	CheckM	0.86	maxbin	metagenome-assembled genome	default
SP200_1_metabat2_genome_mining.38_sub	ERS6626783	SAMEA8943947	158754	uncultured Sphingomonas sp.	Illumina NovaSeq 6000	Megahit	94.97	CheckM	0.33	metabat2	metagenome-assembled genome	default
SP188_3_metabat2_genome_mining.14	ERS6626784	SAMEA8943948	292277	uncultured Novosphingobium sp.	Illumina NovaSeq 6000	Megahit	94.99	CheckM	1.34	metabat2	metagenome-assembled genome	default
SP188_3_metabat2_genome_mining.13	ERS6626785	SAMEA8943949	158754	uncultured Sphingomonas sp.	Illumina NovaSeq 6000	Megahit	95.28	CheckM	1.68	metabat2	metagenome-assembled genome	default
SP149_2_metabat2_genome_mining.17_sub	ERS6626786	SAMEA8943950	292277	uncultured Novosphingobium sp.	Illumina NovaSeq 6000	Megahit	95.11	CheckM	0.02	metabat2	metagenome-assembled genome	default
SP143_1_metabat2_genome_mining.23	ERS6626787	SAMEA8943951	158751	uncultured Acidovorax sp.	Illumina NovaSeq 6000	Megahit	95.42	CheckM	1.19	metabat2	metagenome-assembled genome	default
SP139_3_metabat2_genome_mining.19_cleaned	ERS6626788	SAMEA8943952	169973	uncultured Massilia sp.	Illumina NovaSeq 6000	Megahit	95.37	CheckM	1.45	metabat2	metagenome-assembled genome	default
SP60_1_metabat2_genome_mining.16	ERS6626789	SAMEA8943953	182688	uncultured Sphingobacterium sp.	Illumina NovaSeq 6000	Megahit	95.4	CheckM	3.48	metabat2	metagenome-assembled genome	default
maxbin_SP139_3.013	ERS6626790	SAMEA8943954	2052139	Patescibacteria group bacterium	Illumina NovaSeq 6000	Megahit	95.56	CheckM	4.44	maxbin	metagenome-assembled genome	default
maxbin_SP133_2.005	ERS6626791	SAMEA8943955	797541	uncultured Mucilaginibacter sp.	Illumina NovaSeq 6000	Megahit	95.61	CheckM	0.38	maxbin	metagenome-assembled genome	default
maxbin_SP92_3.016_sub	ERS6626792	SAMEA8943956	157277	uncultured Agrobacterium sp.	Illumina NovaSeq 6000	Megahit	95.7	CheckM	0	maxbin	metagenome-assembled genome	default
SP287_2_metabat2_genome_mining.22_sub	ERS6626793	SAMEA8943957	165433	uncultured Acinetobacter sp.	Illumina NovaSeq 6000	Megahit	95.51	CheckM	1.6	metabat2	metagenome-assembled genome	default
SP287_2_metabat2_genome_mining.19	ERS6626794	SAMEA8943958	292277	uncultured Novosphingobium sp.	Illumina NovaSeq 6000	Megahit	95.96	CheckM	1.74	metabat2	metagenome-assembled genome	default
SP152_3_metabat2_genome_mining.14	ERS6626795	SAMEA8943959	114707	uncultured Pseudomonas sp.	Illumina NovaSeq 6000	Megahit	95.74	CheckM	3.96	metabat2	metagenome-assembled genome	default
SP92_3_metabat2_genome_mining.5_sub	ERS6626796	SAMEA8943960	1913961	Rhizobiaceae bacterium	Illumina NovaSeq 6000	Megahit	95.96	CheckM	0	metabat2	metagenome-assembled genome	default
SP89_1_metabat2_genome_mining.23_sub	ERS6626797	SAMEA8943961	158789	uncultured Deinococcus sp.	Illumina NovaSeq 6000	Megahit	95.83	CheckM	0.97	metabat2	metagenome-assembled genome	default
SP21_1_metabat2_genome_mining.8	ERS6626798	SAMEA8943962	158751	uncultured Acidovorax sp.	Illumina NovaSeq 6000	Megahit	96.23	CheckM	1.31	metabat2	metagenome-assembled genome	default
maxbin_SP352_2.003	ERS6626799	SAMEA8943963	797541	uncultured Mucilaginibacter sp.	Illumina NovaSeq 6000	Megahit	96.14	CheckM	1.1	maxbin	metagenome-assembled genome	default
maxbin_SP184_1.002_sub	ERS6626800	SAMEA8943964	165433	uncultured Acinetobacter sp.	Illumina NovaSeq 6000	Megahit	96.51	CheckM	1.14	maxbin	metagenome-assembled genome	default
SP226_2_metabat2_genome_mining.20	ERS6626801	SAMEA8943965	160236	uncultured Herbaspirillum sp.	Illumina NovaSeq 6000	Megahit	96.69	CheckM	1.21	metabat2	metagenome-assembled genome	default
SP108_1_metabat2_genome_mining.30	ERS6626802	SAMEA8943966	292277	uncultured Novosphingobium sp.	Illumina NovaSeq 6000	Megahit	96.92	CheckM	3.3	metabat2	metagenome-assembled genome	default
maxbin_SP188_3.012	ERS6626803	SAMEA8943967	797541	uncultured Mucilaginibacter sp.	Illumina NovaSeq 6000	Megahit	96.93	CheckM	0.87	maxbin	metagenome-assembled genome	default
maxbin_SP143_1.006	ERS6626804	SAMEA8943968	278208	uncultured Spirosoma sp.	Illumina NovaSeq 6000	Megahit	96.71	CheckM	0.33	maxbin	metagenome-assembled genome	default
SP287_2_metabat2_genome_mining.26	ERS6626805	SAMEA8943969	157277	uncultured Agrobacterium sp.	Illumina NovaSeq 6000	Megahit	96.61	CheckM	0.47	metabat2	metagenome-assembled genome	default
SP92_3_metabat2_genome_mining.29	ERS6626806	SAMEA8943970	191216	uncultured Microbacterium sp.	Illumina NovaSeq 6000	Megahit	96.63	CheckM	0	metabat2	metagenome-assembled genome	default
SP287_3_metabat2_genome_mining.23	ERS6626807	SAMEA8943971	213418	uncultured Brevundimonas sp.	Illumina NovaSeq 6000	Megahit	96.31	CheckM	1.57	metabat2	metagenome-assembled genome	default
SP166_2_metabat2_genome_mining.11	ERS6626808	SAMEA8943972	152831	uncultured Xanthomonas sp.	Illumina NovaSeq 6000	Megahit	96.56	CheckM	1.4	metabat2	metagenome-assembled genome	default
SP166_1_metabat2_genome_mining.55	ERS6626809	SAMEA8943973	373641	uncultured Luteibacter sp.	Illumina NovaSeq 6000	Megahit	97.31	CheckM	2.41	metabat2	metagenome-assembled genome	default
SP133_3_metabat2_genome_mining.7_sub	ERS6626810	SAMEA8943974	157277	uncultured Agrobacterium sp.	Illumina NovaSeq 6000	Megahit	97.29	CheckM	1.38	metabat2	metagenome-assembled genome	default
SP29_1_metabat2_genome_mining.10_sub	ERS6626811	SAMEA8943975	158789	uncultured Deinococcus sp.	Illumina NovaSeq 6000	Megahit	97.47	CheckM	0.8	metabat2	metagenome-assembled genome	default
maxbin_SP67_2.016	ERS6626812	SAMEA8943976	202669	uncultured Exiguobacterium sp.	Illumina NovaSeq 6000	Megahit	97.56	CheckM	0.43	maxbin	metagenome-assembled genome	default
SP166_1_metabat2_genome_mining.33_sub	ERS6626813	SAMEA8943977	2601700	uncultured Edaphocola sp.	Illumina NovaSeq 6000	Megahit	97.7	CheckM	0	metabat2	metagenome-assembled genome	default
SP21_1_metabat2_genome_mining.10	ERS6626814	SAMEA8943978	114710	uncultured Comamonas sp.	Illumina NovaSeq 6000	Megahit	97.47	CheckM	4.31	metabat2	metagenome-assembled genome	default
maxbin_SP301_2.015	ERS6626815	SAMEA8943979	278208	uncultured Spirosoma sp.	Illumina NovaSeq 6000	Megahit	97.7	CheckM	0.25	maxbin	metagenome-assembled genome	default
maxbin_SP188_3.003	ERS6626816	SAMEA8943980	165433	uncultured Acinetobacter sp.	Illumina NovaSeq 6000	Megahit	97.85	CheckM	0	maxbin	metagenome-assembled genome	default
maxbin_SP128_3.008	ERS6626817	SAMEA8943981	259322	uncultured Chryseobacterium sp.	Illumina NovaSeq 6000	Megahit	97.94	CheckM	1.43	maxbin	metagenome-assembled genome	default
SP123_3_metabat2_genome_mining.23	ERS6626818	SAMEA8943982	157277	uncultured Agrobacterium sp.	Illumina NovaSeq 6000	Megahit	97.99	CheckM	0.4	metabat2	metagenome-assembled genome	default
SP106_2_metabat2_genome_mining.31	ERS6626819	SAMEA8943983	158751	uncultured Acidovorax sp.	Illumina NovaSeq 6000	Megahit	97.83	CheckM	0.78	metabat2	metagenome-assembled genome	default
maxbin_SP71_2.012	ERS6626820	SAMEA8943984	158789	uncultured Deinococcus sp.	Illumina NovaSeq 6000	Megahit	98.24	CheckM	0.69	maxbin	metagenome-assembled genome	default
SP285_2_metabat2_genome_mining.35_sub	ERS6626821	SAMEA8943985	165433	uncultured Acinetobacter sp.	Illumina NovaSeq 6000	Megahit	98.07	CheckM	0	metabat2	metagenome-assembled genome	default
SP200_1_metabat2_genome_mining.44	ERS6626822	SAMEA8943986	114707	uncultured Pseudomonas sp.	Illumina NovaSeq 6000	Megahit	98.31	CheckM	0.21	metabat2	metagenome-assembled genome	default
SP128_3_metabat2_genome_mining.14_sub	ERS6626823	SAMEA8943987	259322	uncultured Chryseobacterium sp.	Illumina NovaSeq 6000	Megahit	98.3	CheckM	2.41	metabat2	metagenome-assembled genome	default
SP106_2_metabat2_genome_mining.28	ERS6626824	SAMEA8943988	158751	uncultured Acidovorax sp.	Illumina NovaSeq 6000	Megahit	98.35	CheckM	0.5	metabat2	metagenome-assembled genome	default
SP48_3_metabat2_genome_mining.2	ERS6626825	SAMEA8943989	165433	uncultured Acinetobacter sp.	Illumina NovaSeq 6000	Megahit	98.59	CheckM	0.26	metabat2	metagenome-assembled genome	default
maxbin_SP188_3.010	ERS6626826	SAMEA8943990	2026715	Bdellovibrionaceae bacterium	Illumina NovaSeq 6000	Megahit	98.54	CheckM	0.45	maxbin	metagenome-assembled genome	default
SP400_1_metabat2_genome_mining.4	ERS6626827	SAMEA8943991	158751	uncultured Acidovorax sp.	Illumina NovaSeq 6000	Megahit	98.68	CheckM	0.4	metabat2	metagenome-assembled genome	default
SP106_2_metabat2_genome_mining.33	ERS6626828	SAMEA8943992	2030806	Burkholderiaceae bacterium	Illumina NovaSeq 6000	Megahit	98.76	CheckM	0.49	metabat2	metagenome-assembled genome	default
SP92_3_metabat2_genome_mining.9	ERS6626829	SAMEA8943993	292277	uncultured Novosphingobium sp.	Illumina NovaSeq 6000	Megahit	98.77	CheckM	0	metabat2	metagenome-assembled genome	default
SP75_1_metabat2_genome_mining.10_sub	ERS6626830	SAMEA8943994	165433	uncultured Acinetobacter sp.	Illumina NovaSeq 6000	Megahit	98.74	CheckM	1	metabat2	metagenome-assembled genome	default
SP71_1_metabat2_genome_mining.12	ERS6626831	SAMEA8943995	158754	uncultured Sphingomonas sp.	Illumina NovaSeq 6000	Megahit	98.99	CheckM	0	metabat2	metagenome-assembled genome	default
SP301_1_metabat2_genome_mining.10_sub	ERS6626832	SAMEA8943996	152831	uncultured Xanthomonas sp.	Illumina NovaSeq 6000	Megahit	98.99	CheckM	0.52	metabat2	metagenome-assembled genome	default
SP226_1_metabat2_genome_mining.5	ERS6626833	SAMEA8943997	158754	uncultured Sphingomonas sp.	Illumina NovaSeq 6000	Megahit	99.24	CheckM	0.25	metabat2	metagenome-assembled genome	default
SP209_1_metabat2_genome_mining.8	ERS6626834	SAMEA8943998	158754	uncultured Sphingomonas sp.	Illumina NovaSeq 6000	Megahit	99.31	CheckM	0.34	metabat2	metagenome-assembled genome	default
SP166_2_metabat2_genome_mining.10	ERS6626835	SAMEA8943999	158754	uncultured Sphingomonas sp.	Illumina NovaSeq 6000	Megahit	99.26	CheckM	0.38	metabat2	metagenome-assembled genome	default
SP93_3_metabat2_genome_mining.5	ERS6626836	SAMEA8944000	152831	uncultured Xanthomonas sp.	Illumina NovaSeq 6000	Megahit	99.09	CheckM	0.89	metabat2	metagenome-assembled genome	default
SP67_2_metabat2_genome_mining.16	ERS6626837	SAMEA8944001	158789	uncultured Deinococcus sp.	Illumina NovaSeq 6000	Megahit	99.49	CheckM	0.76	metabat2	metagenome-assembled genome	default
SP301_2_metabat2_genome_mining.7	ERS6626838	SAMEA8944002	157277	uncultured Agrobacterium sp.	Illumina NovaSeq 6000	Megahit	99.57	CheckM	0	metabat2	metagenome-assembled genome	default
SP213_1_metabat2_genome_mining.25	ERS6626839	SAMEA8944003	331964	uncultured Curtobacterium sp.	Illumina NovaSeq 6000	Megahit	99.51	CheckM	0.15	metabat2	metagenome-assembled genome	default
SP123_3_metabat2_genome_mining.2	ERS6626840	SAMEA8944004	238202	uncultured Enterobacter sp.	Illumina NovaSeq 6000	Megahit	99.53	CheckM	0.17	metabat2	metagenome-assembled genome	default
SP92_3_metabat2_genome_mining.40	ERS6626841	SAMEA8944005	158751	uncultured Acidovorax sp.	Illumina NovaSeq 6000	Megahit	99.33	CheckM	0.74	metabat2	metagenome-assembled genome	default
maxbin_SP398_1.001	ERS6626842	SAMEA8944006	227322	uncultured Paenibacillus sp.	Illumina NovaSeq 6000	Megahit	99.58	CheckM	0	maxbin	metagenome-assembled genome	default
maxbin_SP223_1.001	ERS6626843	SAMEA8944007	227322	uncultured Paenibacillus sp.	Illumina NovaSeq 6000	Megahit	99.66	CheckM	0	maxbin	metagenome-assembled genome	default
maxbin_SP106_2.001	ERS6626844	SAMEA8944008	227322	uncultured Paenibacillus sp.	Illumina NovaSeq 6000	Megahit	99.68	CheckM	0.73	maxbin	metagenome-assembled genome	default
SP287_3_metabat2_genome_mining.12	ERS6626845	SAMEA8944009	158754	uncultured Sphingomonas sp.	Illumina NovaSeq 6000	Megahit	99.58	CheckM	0.49	metabat2	metagenome-assembled genome	default
SP226_2_metabat2_genome_mining.9	ERS6626846	SAMEA8944010	152831	uncultured Xanthomonas sp.	Illumina NovaSeq 6000	Megahit	100	CheckM	0	metabat2	metagenome-assembled genome	default
SP200_1_metabat2_genome_mining.43	ERS6626847	SAMEA8944011	213418	uncultured Brevundimonas sp.	Illumina NovaSeq 6000	Megahit	99.8	CheckM	0	metabat2	metagenome-assembled genome	default
SP92_3_metabat2_genome_mining.37	ERS6626848	SAMEA8944012	152831	uncultured Xanthomonas sp.	Illumina NovaSeq 6000	Megahit	99.85	CheckM	1.36	metabat2	metagenome-assembled genome	default
SP287_2_metabat2_genome_mining.35	ERS6626849	SAMEA8944013	259322	uncultured Chryseobacterium sp.	Illumina NovaSeq 6000	Megahit	52.07	CheckM	3.45	metabat2	metagenome-assembled genome	default
SP188_2_metabat2_genome_mining.14	ERS6626850	SAMEA8944014	679313	uncultured Pseudacidovorax sp.	Illumina NovaSeq 6000	Megahit	64.64	CheckM	5.66	metabat2	metagenome-assembled genome	default
SP200_2_metabat2_genome_mining.26	ERS6626851	SAMEA8944015	158754	uncultured Sphingomonas sp.	Illumina NovaSeq 6000	Megahit	56.65	CheckM	6.14	metabat2	metagenome-assembled genome	default
SP188_1_metabat2_genome_mining.18	ERS6626852	SAMEA8944016	292277	uncultured Novosphingobium sp.	Illumina NovaSeq 6000	Megahit	66.72	CheckM	5.52	metabat2	metagenome-assembled genome	default
SP128_1_metabat2_genome_mining.23_sub	ERS6626853	SAMEA8944017	292277	uncultured Novosphingobium sp.	Illumina NovaSeq 6000	Megahit	53.45	CheckM	0	metabat2	metagenome-assembled genome	default
maxbin_SP306_2.020_sub_cleaned	ERS6626854	SAMEA8944018	292277	uncultured Novosphingobium sp.	Illumina NovaSeq 6000	Megahit	55.17	CheckM	4.31	maxbin	metagenome-assembled genome	default
maxbin_SP200_2.008	ERS6626855	SAMEA8944019	227322	uncultured Paenibacillus sp.	Illumina NovaSeq 6000	Megahit	59.56	CheckM	0.17	maxbin	metagenome-assembled genome	default
maxbin_SP89_2.019_sub	ERS6626856	SAMEA8944020	158754	uncultured Sphingomonas sp.	Illumina NovaSeq 6000	Megahit	61.59	CheckM	1.75	maxbin	metagenome-assembled genome	default
SP242_2_metabat2_genome_mining.9_sub_cleaned	ERS6626857	SAMEA8944021	158754	uncultured Sphingomonas sp.	Illumina NovaSeq 6000	Megahit	63.39	CheckM	0	metabat2	metagenome-assembled genome	default
maxbin_SP287_1.003_sub_cleaned	ERS6626858	SAMEA8944022	165433	uncultured Acinetobacter sp.	Illumina NovaSeq 6000	Megahit	63.39	CheckM	0.85	maxbin	metagenome-assembled genome	default
maxbin_SP151_2.002_cleaned	ERS6626859	SAMEA8944023	152831	uncultured Xanthomonas sp.	Illumina NovaSeq 6000	Megahit	68.42	CheckM	0	maxbin	metagenome-assembled genome	default
SP415_2_metabat2_genome_mining.16	ERS6626860	SAMEA8944024	158754	uncultured Sphingomonas sp.	Illumina NovaSeq 6000	Megahit	70.21	CheckM	2.73	metabat2	metagenome-assembled genome	default
SP213_2_metabat2_genome_mining.4	ERS6626861	SAMEA8944025	2030806	Burkholderiaceae bacterium	Illumina NovaSeq 6000	Megahit	71.53	CheckM	1.7	metabat2	metagenome-assembled genome	default
maxbin_SP167_3.015	ERS6626862	SAMEA8944026	331964	uncultured Curtobacterium sp.	Illumina NovaSeq 6000	Megahit	70.07	CheckM	1.76	maxbin	metagenome-assembled genome	default
maxbin_SP118_3.007_cleaned	ERS6626863	SAMEA8944027	259322	uncultured Chryseobacterium sp.	Illumina NovaSeq 6000	Megahit	74.81	CheckM	0.78	maxbin	metagenome-assembled genome	default
maxbin_SP118_2.009	ERS6626864	SAMEA8944028	1805779	uncultured Naasia sp.	Illumina NovaSeq 6000	Megahit	74.55	CheckM	1.12	maxbin	metagenome-assembled genome	default
maxbin_SP60_2.034_cleaned	ERS6626865	SAMEA8944029	292277	uncultured Novosphingobium sp.	Illumina NovaSeq 6000	Megahit	57.46	CheckM	4	maxbin	metagenome-assembled genome	default
SP286_1_metabat2_genome_mining.17_sub_cleaned	ERS6626866	SAMEA8944030	158754	uncultured Sphingomonas sp.	Illumina NovaSeq 6000	Megahit	51.21	CheckM	8.19	metabat2	metagenome-assembled genome	default
SP168_2_metabat2_genome_mining.16_sub_cleaned	ERS6626867	SAMEA8944031	158754	uncultured Sphingomonas sp.	Illumina NovaSeq 6000	Megahit	50.63	CheckM	6.1	metabat2	metagenome-assembled genome	default
SP112_2_metabat2_genome_mining.16	ERS6626868	SAMEA8944032	157277	uncultured Agrobacterium sp.	Illumina NovaSeq 6000	Megahit	55.41	CheckM	6.43	metabat2	metagenome-assembled genome	default
SP92_2_metabat2_genome_mining.23	ERS6626869	SAMEA8944033	331964	uncultured Curtobacterium sp.	Illumina NovaSeq 6000	Megahit	54.21	CheckM	8.09	metabat2	metagenome-assembled genome	default
SP77_3_metabat2_genome_mining.18_sub	ERS6626870	SAMEA8944034	158754	uncultured Sphingomonas sp.	Illumina NovaSeq 6000	Megahit	51.18	CheckM	9.62	metabat2	metagenome-assembled genome	default
SP77_2_metabat2_genome_mining.21	ERS6626871	SAMEA8944035	158754	uncultured Sphingomonas sp.	Illumina NovaSeq 6000	Megahit	52.77	CheckM	6.03	metabat2	metagenome-assembled genome	default
maxbin_SP373_2.011_cleaned	ERS6626872	SAMEA8944036	158754	uncultured Sphingomonas sp.	Illumina NovaSeq 6000	Megahit	66.25	CheckM	2.59	maxbin	metagenome-assembled genome	default
maxbin_SP339_2.004_cleaned	ERS6626873	SAMEA8944037	797541	uncultured Mucilaginibacter sp.	Illumina NovaSeq 6000	Megahit	51.84	CheckM	7.38	maxbin	metagenome-assembled genome	default
maxbin_SP135_3.009_sub_cleaned	ERS6626874	SAMEA8944038	259322	uncultured Epilithonimonas sp.	Illumina NovaSeq 6000	Megahit	65.33	CheckM	6.76	maxbin	metagenome-assembled genome	default
maxbin_SP122_2.006_cleaned	ERS6626875	SAMEA8944039	331964	uncultured Curtobacterium sp.	Illumina NovaSeq 6000	Megahit	66.41	CheckM	0.91	maxbin	metagenome-assembled genome	default
maxbin_SP89_3.014_sub	ERS6626876	SAMEA8944040	158754	uncultured Sphingomonas sp.	Illumina NovaSeq 6000	Megahit	55.13	CheckM	8.93	maxbin	metagenome-assembled genome	default
maxbin_SP81_3.009	ERS6626877	SAMEA8944041	202669	uncultured Exiguobacterium sp.	Illumina NovaSeq 6000	Megahit	70.6	CheckM	9.6	maxbin	metagenome-assembled genome	default
maxbin_SP81_3.008	ERS6626878	SAMEA8944042	331964	uncultured Curtobacterium sp.	Illumina NovaSeq 6000	Megahit	53.31	CheckM	1.54	maxbin	metagenome-assembled genome	default
maxbin_SP81_2.010	ERS6626879	SAMEA8944043	202669	uncultured Exiguobacterium sp.	Illumina NovaSeq 6000	Megahit	55.37	CheckM	1.82	maxbin	metagenome-assembled genome	default
SP350_1_metabat2_genome_mining.41	ERS6626880	SAMEA8944044	213418	uncultured Brevundimonas sp.	Illumina NovaSeq 6000	Megahit	50.1	CheckM	1.19	metabat2	metagenome-assembled genome	default
SP350_1_metabat2_genome_mining.36	ERS6626881	SAMEA8944045	158754	uncultured Sphingomonas sp.	Illumina NovaSeq 6000	Megahit	55.17	CheckM	0.57	metabat2	metagenome-assembled genome	default
SP242_3_metabat2_genome_mining.19	ERS6626882	SAMEA8944046	114707	uncultured Pseudomonas sp.	Illumina NovaSeq 6000	Megahit	56.69	CheckM	2.57	metabat2	metagenome-assembled genome	default
SP210_2_metabat2_genome_mining.20	ERS6626883	SAMEA8944047	158751	uncultured Acidovorax sp.	Illumina NovaSeq 6000	Megahit	50.11	CheckM	0.95	metabat2	metagenome-assembled genome	default
SP93_2_metabat2_genome_mining.8	ERS6626884	SAMEA8944048	331964	uncultured Curtobacterium sp.	Illumina NovaSeq 6000	Megahit	57.64	CheckM	0.58	metabat2	metagenome-assembled genome	default
SP81_3_metabat2_genome_mining.4	ERS6626885	SAMEA8944049	114707	uncultured Pseudomonas sp.	Illumina NovaSeq 6000	Megahit	53.57	CheckM	3.6	metabat2	metagenome-assembled genome	default
SP80_2_metabat2_genome_mining.23_sub	ERS6626886	SAMEA8944050	292277	uncultured Novosphingobium sp.	Illumina NovaSeq 6000	Megahit	56.32	CheckM	4.6	metabat2	metagenome-assembled genome	default
SP80_1_metabat2_genome_mining.32_sub	ERS6626887	SAMEA8944051	292277	uncultured Novosphingobium sp.	Illumina NovaSeq 6000	Megahit	62.36	CheckM	0.57	metabat2	metagenome-assembled genome	default
SP21_3_metabat2_genome_mining.44_cleaned	ERS6626888	SAMEA8944052	191216	uncultured Microbacterium sp.	Illumina NovaSeq 6000	Megahit	57.67	CheckM	1.87	metabat2	metagenome-assembled genome	default
maxbin_SP285_1.001_sub_cleaned	ERS6626889	SAMEA8944053	158751	uncultured Acidovorax sp.	Illumina NovaSeq 6000	Megahit	64.65	CheckM	0.78	maxbin	metagenome-assembled genome	default
maxbin_SP210_3.022	ERS6626890	SAMEA8944054	278208	uncultured Spirosoma sp.	Illumina NovaSeq 6000	Megahit	65.01	CheckM	1.09	maxbin	metagenome-assembled genome	default
maxbin_SP210_2.032	ERS6626891	SAMEA8944055	278208	uncultured Spirosoma sp.	Illumina NovaSeq 6000	Megahit	61.13	CheckM	0	maxbin	metagenome-assembled genome	default
maxbin_SP210_1.037	ERS6626892	SAMEA8944056	278208	uncultured Spirosoma sp.	Illumina NovaSeq 6000	Megahit	61.15	CheckM	1.91	maxbin	metagenome-assembled genome	default
maxbin_SP167_1.018_sub_cleaned	ERS6626893	SAMEA8944057	292277	uncultured Novosphingobium sp.	Illumina NovaSeq 6000	Megahit	58.53	CheckM	1.44	maxbin	metagenome-assembled genome	default
maxbin_SP133_1.009	ERS6626894	SAMEA8944058	797541	uncultured Mucilaginibacter sp.	Illumina NovaSeq 6000	Megahit	61.08	CheckM	4.68	maxbin	metagenome-assembled genome	default
maxbin_SP128_2.029_sub_cleaned	ERS6626895	SAMEA8944059	292277	uncultured Novosphingobium sp.	Illumina NovaSeq 6000	Megahit	72.52	CheckM	1.24	maxbin	metagenome-assembled genome	default
maxbin_SP128_2.014	ERS6626896	SAMEA8944060	227322	uncultured Paenibacillus sp.	Illumina NovaSeq 6000	Megahit	68.68	CheckM	3.51	maxbin	metagenome-assembled genome	default
maxbin_SP122_1.006_cleaned	ERS6626897	SAMEA8944061	331964	uncultured Curtobacterium sp.	Illumina NovaSeq 6000	Megahit	72.74	CheckM	2.99	maxbin	metagenome-assembled genome	default
maxbin_SP89_2.009	ERS6626898	SAMEA8944062	259322	uncultured Chryseobacterium sp.	Illumina NovaSeq 6000	Megahit	69.16	CheckM	4.58	maxbin	metagenome-assembled genome	default
SP421_1_metabat2_genome_mining.27	ERS6626899	SAMEA8944063	158754	uncultured Sphingomonas sp.	Illumina NovaSeq 6000	Megahit	73.49	CheckM	1.56	metabat2	metagenome-assembled genome	default
SP350_3_metabat2_genome_mining.19_sub	ERS6626900	SAMEA8944064	213418	uncultured Brevundimonas sp.	Illumina NovaSeq 6000	Megahit	74.44	CheckM	3.71	metabat2	metagenome-assembled genome	default
SP213_2_metabat2_genome_mining.2_sub	ERS6626901	SAMEA8944065	292277	uncultured Novosphingobium sp.	Illumina NovaSeq 6000	Megahit	51.36	CheckM	0.86	metabat2	metagenome-assembled genome	default
SP61_1_metabat2_genome_mining.34_sub	ERS6626902	SAMEA8944066	218084	uncultured Pantoea sp.	Illumina NovaSeq 6000	Megahit	50.38	CheckM	1.09	metabat2	metagenome-assembled genome	default
SP36_2_metabat2_genome_mining.16	ERS6626903	SAMEA8944067	259322	uncultured Chryseobacterium sp.	Illumina NovaSeq 6000	Megahit	50.23	CheckM	1.8	metabat2	metagenome-assembled genome	default
maxbin_SP398_3.010_cleaned	ERS6626904	SAMEA8944068	158754	uncultured Sphingomonas sp.	Illumina NovaSeq 6000	Megahit	50.25	CheckM	5.22	maxbin	metagenome-assembled genome	default
maxbin_SP397_3.003	ERS6626905	SAMEA8944069	227322	uncultured Paenibacillus sp.	Illumina NovaSeq 6000	Megahit	50.06	CheckM	0	maxbin	metagenome-assembled genome	default
maxbin_SP349_3.014_cleaned	ERS6626906	SAMEA8944070	191216	uncultured Microbacterium sp.	Illumina NovaSeq 6000	Megahit	51.32	CheckM	2.95	maxbin	metagenome-assembled genome	default
maxbin_SP306_2.008_cleaned	ERS6626907	SAMEA8944071	259322	uncultured Chryseobacterium sp.	Illumina NovaSeq 6000	Megahit	51.88	CheckM	5.17	maxbin	metagenome-assembled genome	default
maxbin_SP71_3.011_cleaned	ERS6626908	SAMEA8944072	157277	uncultured Agrobacterium sp.	Illumina NovaSeq 6000	Megahit	52.54	CheckM	8.24	maxbin	metagenome-assembled genome	default
SP238_3_metabat2_genome_mining.52	ERS6626909	SAMEA8944073	679313	uncultured Pseudacidovorax sp.	Illumina NovaSeq 6000	Megahit	51.88	CheckM	9.17	metabat2	metagenome-assembled genome	default
SP167_3_metabat2_genome_mining.6	ERS6626910	SAMEA8944074	157277	uncultured Agrobacterium sp.	Illumina NovaSeq 6000	Megahit	53.17	CheckM	1.08	metabat2	metagenome-assembled genome	default
maxbin_SP398_2.010_cleaned	ERS6626911	SAMEA8944075	158754	uncultured Sphingomonas sp.	Illumina NovaSeq 6000	Megahit	52.93	CheckM	1.93	maxbin	metagenome-assembled genome	default
maxbin_SP184_3.002_sub_cleaned	ERS6626912	SAMEA8944076	165433	uncultured Acinetobacter sp.	Illumina NovaSeq 6000	Megahit	53.22	CheckM	4.78	maxbin	metagenome-assembled genome	default
SP282_3_metabat2_genome_mining.17	ERS6626913	SAMEA8944077	182690	uncultured Achromobacter sp.	Illumina NovaSeq 6000	Megahit	53.21	CheckM	8.9	metabat2	metagenome-assembled genome	default
SP210_1_metabat2_genome_mining.48	ERS6626914	SAMEA8944078	331964	uncultured Curtobacterium sp.	Illumina NovaSeq 6000	Megahit	53.29	CheckM	2.88	metabat2	metagenome-assembled genome	default
SP210_1_metabat2_genome_mining.33_cleaned	ERS6626915	SAMEA8944079	1604662	uncultured Aureimonas sp.	Illumina NovaSeq 6000	Megahit	53.24	CheckM	8.78	metabat2	metagenome-assembled genome	default
SP131_2_metabat2_genome_mining.10	ERS6626916	SAMEA8944080	158754	uncultured Sphingomonas sp.	Illumina NovaSeq 6000	Megahit	54.83	CheckM	7	metabat2	metagenome-assembled genome	default
SP108_2_metabat2_genome_mining.28	ERS6626917	SAMEA8944081	292277	uncultured Novosphingobium sp.	Illumina NovaSeq 6000	Megahit	54.46	CheckM	6.2	metabat2	metagenome-assembled genome	default
SP108_2_metabat2_genome_mining.22	ERS6626918	SAMEA8944082	158751	uncultured Acidovorax sp.	Illumina NovaSeq 6000	Megahit	53.76	CheckM	0	metabat2	metagenome-assembled genome	default
SP51_2_metabat2_genome_mining.34_sub	ERS6626919	SAMEA8944083	246139	uncultured Pedobacter sp.	Illumina NovaSeq 6000	Megahit	55.61	CheckM	4.15	metabat2	metagenome-assembled genome	default
SP29_3_metabat2_genome_mining.11	ERS6626920	SAMEA8944084	218084	uncultured Pantoea sp.	Illumina NovaSeq 6000	Megahit	54.44	CheckM	3.51	metabat2	metagenome-assembled genome	default
maxbin_SP369_3.019_cleaned	ERS6626921	SAMEA8944085	114707	uncultured Pseudomonas sp.	Illumina NovaSeq 6000	Megahit	54.9	CheckM	0	maxbin	metagenome-assembled genome	default
maxbin_SP285_1.040_cleaned	ERS6626922	SAMEA8944086	213418	uncultured Brevundimonas sp.	Illumina NovaSeq 6000	Megahit	55.05	CheckM	9.26	maxbin	metagenome-assembled genome	default
maxbin_SP51_1.004_sub_cleaned	ERS6626923	SAMEA8944087	797541	uncultured Mucilaginibacter sp.	Illumina NovaSeq 6000	Megahit	54.07	CheckM	6.67	maxbin	metagenome-assembled genome	default
SP266_1_metabat2_genome_mining.7_sub	ERS6626924	SAMEA8944088	152831	uncultured Xanthomonas sp.	Illumina NovaSeq 6000	Megahit	56.31	CheckM	7.04	metabat2	metagenome-assembled genome	default
SP51_3_metabat2_genome_mining.49_cleaned	ERS6626925	SAMEA8944089	191216	uncultured Microbacterium sp.	Illumina NovaSeq 6000	Megahit	54.81	CheckM	8.42	metabat2	metagenome-assembled genome	default
maxbin_SP217_1.002	ERS6626926	SAMEA8944090	165433	uncultured Acinetobacter sp.	Illumina NovaSeq 6000	Megahit	54.2	CheckM	4.97	maxbin	metagenome-assembled genome	default
maxbin_SP154_3.006_sub_cleaned	ERS6626927	SAMEA8944091	158754	uncultured Sphingomonas sp.	Illumina NovaSeq 6000	Megahit	55.73	CheckM	1.96	maxbin	metagenome-assembled genome	default
maxbin_SP118_2.002	ERS6626928	SAMEA8944092	259322	uncultured Chryseobacterium sp.	Illumina NovaSeq 6000	Megahit	53.85	CheckM	2.02	maxbin	metagenome-assembled genome	default
SP139_2_metabat2_genome_mining.27	ERS6626929	SAMEA8944093	292277	uncultured Novosphingobium sp.	Illumina NovaSeq 6000	Megahit	55.04	CheckM	3.59	metabat2	metagenome-assembled genome	default
maxbin_SP238_1.005	ERS6626930	SAMEA8944094	246139	uncultured Pedobacter sp.	Illumina NovaSeq 6000	Megahit	58.32	CheckM	3.79	maxbin	metagenome-assembled genome	default
maxbin_SP166_3.028_cleaned	ERS6626931	SAMEA8944095	797541	uncultured Mucilaginibacter sp.	Illumina NovaSeq 6000	Megahit	59.66	CheckM	0	maxbin	metagenome-assembled genome	default
SP210_2_metabat2_genome_mining.13	ERS6626932	SAMEA8944096	157277	uncultured Agrobacterium sp.	Illumina NovaSeq 6000	Megahit	58.1	CheckM	2.53	metabat2	metagenome-assembled genome	default
SP167_1_metabat2_genome_mining.26	ERS6626933	SAMEA8944097	259322	uncultured Chryseobacterium sp.	Illumina NovaSeq 6000	Megahit	58.14	CheckM	2.81	metabat2	metagenome-assembled genome	default
SP62_1_metabat2_genome_mining.14_cleaned	ERS6626934	SAMEA8944098	114707	uncultured Pseudomonas sp.	Illumina NovaSeq 6000	Megahit	57.95	CheckM	2.53	metabat2	metagenome-assembled genome	default
maxbin_SP119_2.004	ERS6626935	SAMEA8944099	170016	uncultured Hymenobacter sp.	Illumina NovaSeq 6000	Megahit	56.71	CheckM	0.61	maxbin	metagenome-assembled genome	default
SP266_3_metabat2_genome_mining.45_sub_cleaned	ERS6626936	SAMEA8944100	158754	uncultured Sphingomonas sp.	Illumina NovaSeq 6000	Megahit	58.2	CheckM	2.79	metabat2	metagenome-assembled genome	default
SP188_1_metabat2_genome_mining.17_sub	ERS6626937	SAMEA8944101	238202	uncultured Enterobacter sp.	Illumina NovaSeq 6000	Megahit	57.24	CheckM	0	metabat2	metagenome-assembled genome	default
SP77_3_metabat2_genome_mining.28	ERS6626938	SAMEA8944102	158754	uncultured Sphingomonas sp.	Illumina NovaSeq 6000	Megahit	58.11	CheckM	9.45	metabat2	metagenome-assembled genome	default
SP60_2_metabat2_genome_mining.23_sub_cleaned	ERS6626939	SAMEA8944103	182688	uncultured Sphingobacterium sp.	Illumina NovaSeq 6000	Megahit	59.07	CheckM	5.51	metabat2	metagenome-assembled genome	default
SP51_3_metabat2_genome_mining.45	ERS6626940	SAMEA8944104	296832	uncultured Xylophilus sp.	Illumina NovaSeq 6000	Megahit	56.48	CheckM	3.3	metabat2	metagenome-assembled genome	default
SP282_3_metabat2_genome_mining.36	ERS6626941	SAMEA8944105	911637	uncultured Pseudorhodoferax sp.	Illumina NovaSeq 6000	Megahit	57.84	CheckM	2.81	metabat2	metagenome-assembled genome	default
SP226_3_metabat2_genome_mining.15	ERS6626942	SAMEA8944106	292277	uncultured Novosphingobium sp.	Illumina NovaSeq 6000	Megahit	59.31	CheckM	2.29	metabat2	metagenome-assembled genome	default
SP210_2_metabat2_genome_mining.40	ERS6626943	SAMEA8944107	152831	uncultured Xanthomonas sp.	Illumina NovaSeq 6000	Megahit	58.78	CheckM	9.66	metabat2	metagenome-assembled genome	default
maxbin_SP426_1.013	ERS6626944	SAMEA8944108	246139	uncultured Pedobacter sp.	Illumina NovaSeq 6000	Megahit	57.38	CheckM	4.99	maxbin	metagenome-assembled genome	default
maxbin_SP266_1.016_sub_cleaned	ERS6626945	SAMEA8944109	165433	uncultured Acinetobacter sp.	Illumina NovaSeq 6000	Megahit	57.55	CheckM	2.04	maxbin	metagenome-assembled genome	default
SP302_2_metabat2_genome_mining.12_sub	ERS6626946	SAMEA8944110	158754	uncultured Sphingomonas sp.	Illumina NovaSeq 6000	Megahit	57.17	CheckM	1.07	metabat2	metagenome-assembled genome	default
SP266_3_metabat2_genome_mining.25	ERS6626947	SAMEA8944111	83428	uncultured Bacillus sp.	Illumina NovaSeq 6000	Megahit	59.13	CheckM	6.26	metabat2	metagenome-assembled genome	default
SP236_3_metabat2_genome_mining.5	ERS6626948	SAMEA8944112	158754	uncultured Sphingomonas sp.	Illumina NovaSeq 6000	Megahit	57.25	CheckM	2.1	metabat2	metagenome-assembled genome	default
SP139_1_metabat2_genome_mining.36_sub	ERS6626949	SAMEA8944113	158754	uncultured Sphingomonas sp.	Illumina NovaSeq 6000	Megahit	62.17	CheckM	1.02	metabat2	metagenome-assembled genome	default
SP51_2_metabat2_genome_mining.28_sub	ERS6626950	SAMEA8944114	169973	uncultured Massilia sp.	Illumina NovaSeq 6000	Megahit	61.18	CheckM	3.58	metabat2	metagenome-assembled genome	default
maxbin_SP139_2.003_cleaned	ERS6626951	SAMEA8944115	165435	uncultured Flavobacterium sp.	Illumina NovaSeq 6000	Megahit	60.16	CheckM	3.5	maxbin	metagenome-assembled genome	default
SP309_1_metabat2_genome_mining.36	ERS6626952	SAMEA8944116	114707	uncultured Pseudomonas sp.	Illumina NovaSeq 6000	Megahit	62.23	CheckM	2.59	metabat2	metagenome-assembled genome	default
SP260_2_metabat2_genome_mining.46	ERS6626953	SAMEA8944117	114707	uncultured Pseudomonas sp.	Illumina NovaSeq 6000	Megahit	59.8	CheckM	0.86	metabat2	metagenome-assembled genome	default
SP236_1_metabat2_genome_mining.17_cleaned	ERS6626954	SAMEA8944118	158754	uncultured Sphingomonas sp.	Illumina NovaSeq 6000	Megahit	59.67	CheckM	7.05	metabat2	metagenome-assembled genome	default
SP420_2_metabat2_genome_mining.14	ERS6626955	SAMEA8944119	158751	uncultured Acidovorax sp.	Illumina NovaSeq 6000	Megahit	60.54	CheckM	1.93	metabat2	metagenome-assembled genome	default
SP350_3_metabat2_genome_mining.18_sub	ERS6626956	SAMEA8944120	157277	uncultured Agrobacterium sp.	Illumina NovaSeq 6000	Megahit	61.07	CheckM	5.75	metabat2	metagenome-assembled genome	default
SP242_2_metabat2_genome_mining.26_cleaned	ERS6626957	SAMEA8944121	158754	uncultured Sphingomonas sp.	Illumina NovaSeq 6000	Megahit	62.07	CheckM	8.13	metabat2	metagenome-assembled genome	default
SP139_1_metabat2_genome_mining.21	ERS6626958	SAMEA8944122	157277	uncultured Agrobacterium sp.	Illumina NovaSeq 6000	Megahit	61.65	CheckM	6	metabat2	metagenome-assembled genome	default
SP80_3_metabat2_genome_mining.16_sub	ERS6626959	SAMEA8944123	157277	uncultured Agrobacterium sp.	Illumina NovaSeq 6000	Megahit	63.91	CheckM	1.13	metabat2	metagenome-assembled genome	default
SP80_2_metabat2_genome_mining.11_sub_cleaned	ERS6626960	SAMEA8944124	316087	uncultured Sphingobium sp.	Illumina NovaSeq 6000	Megahit	63.79	CheckM	0	metabat2	metagenome-assembled genome	default
SP51_2_metabat2_genome_mining.38_sub	ERS6626961	SAMEA8944125	211434	uncultured Devosia sp.	Illumina NovaSeq 6000	Megahit	64.47	CheckM	4.53	metabat2	metagenome-assembled genome	default
maxbin_SP108_3.007_cleaned	ERS6626962	SAMEA8944126	797541	uncultured Mucilaginibacter sp.	Illumina NovaSeq 6000	Megahit	63.45	CheckM	7.32	maxbin	metagenome-assembled genome	default
SP350_1_metabat2_genome_mining.31_cleaned	ERS6626963	SAMEA8944127	452440	uncultured Roseateles sp.	Illumina NovaSeq 6000	Megahit	66.62	CheckM	0.39	metabat2	metagenome-assembled genome	default
SP67_3_metabat2_genome_mining.11	ERS6626964	SAMEA8944128	191216	uncultured Microbacterium sp.	Illumina NovaSeq 6000	Megahit	66.82	CheckM	1.07	metabat2	metagenome-assembled genome	default
SP200_3_metabat2_genome_mining.62	ERS6626965	SAMEA8944129	292277	uncultured Novosphingobium sp.	Illumina NovaSeq 6000	Megahit	65.12	CheckM	6.04	metabat2	metagenome-assembled genome	default
SP310_3_metabat2_genome_mining.11_sub	ERS6626966	SAMEA8944130	452440	uncultured Roseateles sp.	Illumina NovaSeq 6000	Megahit	66.31	CheckM	3.67	metabat2	metagenome-assembled genome	default
maxbin_SP370_2.004	ERS6626967	SAMEA8944131	259322	uncultured Chryseobacterium sp.	Illumina NovaSeq 6000	Megahit	65.49	CheckM	2.95	maxbin	metagenome-assembled genome	default
maxbin_SP350_1.003_cleaned	ERS6626968	SAMEA8944132	2762020	Candidatus Sericytochromatia bacterium	Illumina NovaSeq 6000	Megahit	65.21	CheckM	1.94	maxbin	metagenome-assembled genome	default
SP309_3_metabat2_genome_mining.12	ERS6626969	SAMEA8944133	218084	uncultured Pantoea sp.	Illumina NovaSeq 6000	Megahit	65.79	CheckM	0.72	metabat2	metagenome-assembled genome	default
maxbin_SP265_3.009_cleaned	ERS6626970	SAMEA8944134	213418	uncultured Brevundimonas sp.	Illumina NovaSeq 6000	Megahit	66.72	CheckM	0.86	maxbin	metagenome-assembled genome	default
SP128_1_metabat2_genome_mining.6	ERS6626971	SAMEA8944135	157277	uncultured Agrobacterium sp.	Illumina NovaSeq 6000	Megahit	65.52	CheckM	8.62	metabat2	metagenome-assembled genome	default
maxbin_SP266_1.010	ERS6626972	SAMEA8944136	797541	uncultured Mucilaginibacter sp.	Illumina NovaSeq 6000	Megahit	65.57	CheckM	7.26	maxbin	metagenome-assembled genome	default
SP147_2_metabat2_genome_mining.8	ERS6626973	SAMEA8944137	158754	uncultured Sphingomonas sp.	Illumina NovaSeq 6000	Megahit	65.97	CheckM	9.25	metabat2	metagenome-assembled genome	default
SP60_2_metabat2_genome_mining.39	ERS6626974	SAMEA8944138	213418	uncultured Brevundimonas sp.	Illumina NovaSeq 6000	Megahit	68.25	CheckM	0.46	metabat2	metagenome-assembled genome	default
maxbin_SP285_1.013	ERS6626975	SAMEA8944139	1869212	Chitinophagaceae bacterium	Illumina NovaSeq 6000	Megahit	67.46	CheckM	4.93	maxbin	metagenome-assembled genome	default
SP424_2_metabat2_genome_mining.17_cleaned	ERS6626976	SAMEA8944140	114707	uncultured Pseudomonas sp.	Illumina NovaSeq 6000	Megahit	68.51	CheckM	0.04	metabat2	metagenome-assembled genome	default
SP310_2_metabat2_genome_mining.9	ERS6626977	SAMEA8944141	157277	uncultured Agrobacterium sp.	Illumina NovaSeq 6000	Megahit	66.9	CheckM	9.4	metabat2	metagenome-assembled genome	default
SP210_3_metabat2_genome_mining.3	ERS6626978	SAMEA8944142	114707	uncultured Pseudomonas sp.	Illumina NovaSeq 6000	Megahit	67.41	CheckM	0.91	metabat2	metagenome-assembled genome	default
SP210_1_metabat2_genome_mining.39	ERS6626979	SAMEA8944143	292277	uncultured Novosphingobium sp.	Illumina NovaSeq 6000	Megahit	70.12	CheckM	1.88	metabat2	metagenome-assembled genome	default
SP167_1_metabat2_genome_mining.27	ERS6626980	SAMEA8944144	213418	uncultured Brevundimonas sp.	Illumina NovaSeq 6000	Megahit	70.5	CheckM	3.62	metabat2	metagenome-assembled genome	default
SP80_2_metabat2_genome_mining.9	ERS6626981	SAMEA8944145	797541	uncultured Mucilaginibacter sp.	Illumina NovaSeq 6000	Megahit	70.51	CheckM	7.51	metabat2	metagenome-assembled genome	default
maxbin_SP106_3.024	ERS6626982	SAMEA8944146	278208	uncultured Spirosoma sp.	Illumina NovaSeq 6000	Megahit	71.18	CheckM	1.59	maxbin	metagenome-assembled genome	default
maxbin_SP106_1.023_cleaned	ERS6626983	SAMEA8944147	278208	uncultured Spirosoma sp.	Illumina NovaSeq 6000	Megahit	72.14	CheckM	1.23	maxbin	metagenome-assembled genome	default
maxbin_SP106_1.016_cleaned	ERS6626984	SAMEA8944148	157277	uncultured Agrobacterium sp.	Illumina NovaSeq 6000	Megahit	71.63	CheckM	6.2	maxbin	metagenome-assembled genome	default
maxbin_SP80_3.012	ERS6626985	SAMEA8944149	278208	uncultured Spirosoma sp.	Illumina NovaSeq 6000	Megahit	71.33	CheckM	2.98	maxbin	metagenome-assembled genome	default
maxbin_SP67_1.019_cleaned	ERS6626986	SAMEA8944150	202669	uncultured Exiguobacterium sp.	Illumina NovaSeq 6000	Megahit	73.32	CheckM	5.71	maxbin	metagenome-assembled genome	default
SP426_1_metabat2_genome_mining.21_sub	ERS6626987	SAMEA8944151	114710	uncultured Comamonas sp.	Illumina NovaSeq 6000	Megahit	73.46	CheckM	0.17	metabat2	metagenome-assembled genome	default
SP415_1_metabat2_genome_mining.22	ERS6626988	SAMEA8944152	169973	uncultured Massilia sp.	Illumina NovaSeq 6000	Megahit	72.68	CheckM	1.97	metabat2	metagenome-assembled genome	default
SP266_1_metabat2_genome_mining.14	ERS6626989	SAMEA8944153	292277	uncultured Novosphingobium sp.	Illumina NovaSeq 6000	Megahit	72.59	CheckM	6.9	metabat2	metagenome-assembled genome	default
SP260_1_metabat2_genome_mining.39	ERS6626990	SAMEA8944154	1732514	uncultured Pseudocitrobacter sp.	Illumina NovaSeq 6000	Megahit	73.5	CheckM	1.44	metabat2	metagenome-assembled genome	default
SP210_2_metabat2_genome_mining.17_sub_cleaned	ERS6626991	SAMEA8944155	158751	uncultured Acidovorax sp.	Illumina NovaSeq 6000	Megahit	74.36	CheckM	2.98	metabat2	metagenome-assembled genome	default
SP89_3_metabat2_genome_mining.21_sub_cleaned	ERS6626992	SAMEA8944156	238202	uncultured Enterobacter sp.	Illumina NovaSeq 6000	Megahit	74.06	CheckM	1.76	metabat2	metagenome-assembled genome	default
SP39_2_metabat2_genome_mining.4	ERS6626993	SAMEA8944157	314008	uncultured Cupriavidus sp.	Illumina NovaSeq 6000	Megahit	74.31	CheckM	1.72	metabat2	metagenome-assembled genome	default
maxbin_SP309_3.003	ERS6626994	SAMEA8944158	167972	uncultured Enterococcus sp.	Illumina NovaSeq 6000	Megahit	73.57	CheckM	4.27	maxbin	metagenome-assembled genome	default
maxbin_SP48_1.033_cleaned	ERS6626995	SAMEA8944159	278208	uncultured Spirosoma sp.	Illumina NovaSeq 6000	Megahit	74.43	CheckM	6	maxbin	metagenome-assembled genome	default
maxbin_SP8_2.014	ERS6626996	SAMEA8944160	259322	uncultured Chryseobacterium sp.	Illumina NovaSeq 6000	Megahit	74.71	CheckM	4.45	maxbin	metagenome-assembled genome	default
SP138_3_metabat2_genome_mining.9	ERS6626997	SAMEA8944161	158751	uncultured Acidovorax sp.	Illumina NovaSeq 6000	Megahit	74.87	CheckM	2.81	metabat2	metagenome-assembled genome	default
SP138_2_metabat2_genome_mining.9	ERS6626998	SAMEA8944162	158754	uncultured Sphingomonas sp.	Illumina NovaSeq 6000	Megahit	74.68	CheckM	2.33	metabat2	metagenome-assembled genome	default
SP138_1_metabat2_genome_mining.16	ERS6626999	SAMEA8944163	158751	uncultured Acidovorax sp.	Illumina NovaSeq 6000	Megahit	74.85	CheckM	5.73	metabat2	metagenome-assembled genome	default
SP135_1_metabat2_genome_mining.5	ERS6627000	SAMEA8944164	158754	uncultured Sphingomonas sp.	Illumina NovaSeq 6000	Megahit	95.83	CheckM	5.61	metabat2	metagenome-assembled genome	default
SP131_1_metabat2_genome_mining.18	ERS6627001	SAMEA8944165	152831	uncultured Xanthomonas sp.	Illumina NovaSeq 6000	Megahit	77.28	CheckM	2.28	metabat2	metagenome-assembled genome	default
SP93_2_metabat2_genome_mining.11	ERS6627002	SAMEA8944166	1805779	uncultured Naasia sp.	Illumina NovaSeq 6000	Megahit	78.31	CheckM	0.49	metabat2	metagenome-assembled genome	default
SP51_2_metabat2_genome_mining.37_sub	ERS6627003	SAMEA8944167	679313	uncultured Pseudacidovorax sp.	Illumina NovaSeq 6000	Megahit	82.29	CheckM	0.45	metabat2	metagenome-assembled genome	default
maxbin_SP51_1.021	ERS6627004	SAMEA8944169	218084	uncultured Pantoea sp.	Illumina NovaSeq 6000	Megahit	81.62	CheckM	1.19	maxbin	metagenome-assembled genome	default
SP349_1_metabat2_genome_mining.8_sub	ERS6627005	SAMEA8944170	218084	uncultured Pantoea sp.	Illumina NovaSeq 6000	Megahit	81.61	CheckM	2.03	metabat2	metagenome-assembled genome	default
SP339_2_metabat2_genome_mining.19_cleaned	ERS6627006	SAMEA8944171	158754	uncultured Sphingomonas sp.	Illumina NovaSeq 6000	Megahit	81.93	CheckM	1.18	metabat2	metagenome-assembled genome	default
SP266_3_metabat2_genome_mining.7_cleaned	ERS6627007	SAMEA8944172	114707	uncultured Pseudomonas sp.	Illumina NovaSeq 6000	Megahit	83	CheckM	3.26	metabat2	metagenome-assembled genome	default
SP143_2_metabat2_genome_mining.23	ERS6627008	SAMEA8944173	158754	uncultured Sphingomonas sp.	Illumina NovaSeq 6000	Megahit	82.54	CheckM	0.97	metabat2	metagenome-assembled genome	default
SP123_2_metabat2_genome_mining.9_sub	ERS6627009	SAMEA8944174	158751	uncultured Acidovorax sp.	Illumina NovaSeq 6000	Megahit	84.04	CheckM	2.44	metabat2	metagenome-assembled genome	default
SP112_2_metabat2_genome_mining.15	ERS6627010	SAMEA8944175	239175	uncultured Serratia sp.	Illumina NovaSeq 6000	Megahit	84.27	CheckM	0.68	metabat2	metagenome-assembled genome	default
maxbin_SP48_2.041	ERS6627011	SAMEA8944176	278208	uncultured Spirosoma sp.	Illumina NovaSeq 6000	Megahit	86.59	CheckM	0.61	maxbin	metagenome-assembled genome	default
SP266_2_metabat2_genome_mining.11	ERS6627012	SAMEA8944177	1805779	uncultured Naasia sp.	Illumina NovaSeq 6000	Megahit	86.6	CheckM	0.38	metabat2	metagenome-assembled genome	default
SP260_2_metabat2_genome_mining.16	ERS6627013	SAMEA8944178	158754	uncultured Sphingomonas sp.	Illumina NovaSeq 6000	Megahit	86.64	CheckM	1.68	metabat2	metagenome-assembled genome	default
SP71_3_metabat2_genome_mining.12	ERS6627014	SAMEA8944179	114707	uncultured Pseudomonas sp.	Illumina NovaSeq 6000	Megahit	87.27	CheckM	0.72	metabat2	metagenome-assembled genome	default
SP373_1_metabat2_genome_mining.19_cleaned	ERS6627015	SAMEA8944180	114707	uncultured Pseudomonas sp.	Illumina NovaSeq 6000	Megahit	87.07	CheckM	0.46	metabat2	metagenome-assembled genome	default
SP350_1_metabat2_genome_mining.9	ERS6627016	SAMEA8944181	158751	uncultured Acidovorax sp.	Illumina NovaSeq 6000	Megahit	87.28	CheckM	2.57	metabat2	metagenome-assembled genome	default
SP306_3_metabat2_genome_mining.14_cleaned	ERS6627017	SAMEA8944182	158754	uncultured Sphingomonas sp.	Illumina NovaSeq 6000	Megahit	87.95	CheckM	3.27	metabat2	metagenome-assembled genome	default
SP223_2_metabat2_genome_mining.47_cleaned	ERS6627018	SAMEA8944183	191216	uncultured Microbacterium sp.	Illumina NovaSeq 6000	Megahit	89.6	CheckM	1.9	metabat2	metagenome-assembled genome	default
SP89_2_metabat2_genome_mining.28	ERS6627019	SAMEA8944184	191216	uncultured Microbacterium sp.	Illumina NovaSeq 6000	Megahit	89.81	CheckM	0.73	metabat2	metagenome-assembled genome	default
maxbin_SP51_2.007_sub	ERS6627020	SAMEA8944185	267632	uncultured Ochrobactrum sp.	Illumina NovaSeq 6000	Megahit	89.29	CheckM	0.84	maxbin	metagenome-assembled genome	default
SP306_3_metabat2_genome_mining.20	ERS6627021	SAMEA8944186	152831	uncultured Xanthomonas sp.	Illumina NovaSeq 6000	Megahit	89.69	CheckM	1.29	metabat2	metagenome-assembled genome	default
SP302_2_metabat2_genome_mining.9	ERS6627022	SAMEA8944187	218084	uncultured Pantoea sp.	Illumina NovaSeq 6000	Megahit	89.47	CheckM	0.77	metabat2	metagenome-assembled genome	default
SP266_3_metabat2_genome_mining.23	ERS6627023	SAMEA8944188	160236	uncultured Herbaspirillum sp.	Illumina NovaSeq 6000	Megahit	81.88	CheckM	2.47	metabat2	metagenome-assembled genome	default
SP67_3_metabat2_genome_mining.36	ERS6627024	SAMEA8944189	165433	uncultured Acinetobacter sp.	Illumina NovaSeq 6000	Megahit	79.53	CheckM	3.79	metabat2	metagenome-assembled genome	default
maxbin_SP310_2.008	ERS6627025	SAMEA8944190	114707	uncultured Pseudomonas sp.	Illumina NovaSeq 6000	Megahit	79.27	CheckM	5.18	maxbin	metagenome-assembled genome	default
SP164_3_metabat2_genome_mining.9	ERS6627026	SAMEA8944191	114707	uncultured Pseudomonas sp.	Illumina NovaSeq 6000	Megahit	75.53	CheckM	6.81	metabat2	metagenome-assembled genome	default
SP139_2_metabat2_genome_mining.40	ERS6627027	SAMEA8944192	165433	uncultured Acinetobacter sp.	Illumina NovaSeq 6000	Megahit	81.21	CheckM	3.28	metabat2	metagenome-assembled genome	default
SP67_1_metabat2_genome_mining.20	ERS6627245	SAMEA8944468	114707	uncultured Pseudomonas sp.	Illumina NovaSeq 6000	Megahit	98.77	CheckM	8.91	metabat2	metagenome-assembled genome	default
SP61_3_metabat2_genome_mining.37_sub	ERS6627246	SAMEA8944469	114708	uncultured Variovorax sp.	Illumina NovaSeq 6000	Megahit	89.04	CheckM	9.15	metabat2	metagenome-assembled genome	default
SP51_1_metabat2_genome_mining.8	ERS6627247	SAMEA8944470	292277	uncultured Novosphingobium sp.	Illumina NovaSeq 6000	Megahit	93.46	CheckM	5.81	metabat2	metagenome-assembled genome	default
SP36_3_metabat2_genome_mining.19	ERS6627248	SAMEA8944471	259322	uncultured Chryseobacterium sp.	Illumina NovaSeq 6000	Megahit	90.7	CheckM	5.05	metabat2	metagenome-assembled genome	default
maxbin_SP149_1.012_cleaned	ERS6627249	SAMEA8944472	157277	uncultured Agrobacterium sp.	Illumina NovaSeq 6000	Megahit	78.06	CheckM	4.83	maxbin	metagenome-assembled genome	default
SP350_1_metabat2_genome_mining.7_sub	ERS6627250	SAMEA8944473	165438	uncultured Stenotrophomonas sp.	Illumina NovaSeq 6000	Megahit	82.3	CheckM	1.49	metabat2	metagenome-assembled genome	default
SP152_1_metabat2_genome_mining.5	ERS6627251	SAMEA8944474	114707	uncultured Pseudomonas sp.	Illumina NovaSeq 6000	Megahit	80.79	CheckM	2.52	metabat2	metagenome-assembled genome	default
SP131_1_metabat2_genome_mining.2	ERS6627252	SAMEA8944475	259322	uncultured Epilithonimonas sp.	Illumina NovaSeq 6000	Megahit	81.64	CheckM	1.92	metabat2	metagenome-assembled genome	default
maxbin_SP266_2.040	ERS6627253	SAMEA8944476	227322	uncultured Paenibacillus sp.	Illumina NovaSeq 6000	Megahit	80.43	CheckM	0	maxbin	metagenome-assembled genome	default
maxbin_SP60_2.018_cleaned	ERS6627254	SAMEA8944477	165438	uncultured Stenotrophomonas sp.	Illumina NovaSeq 6000	Megahit	82.12	CheckM	1.86	maxbin	metagenome-assembled genome	default
SP350_2_metabat2_genome_mining.23	ERS6627255	SAMEA8944478	158754	uncultured Sphingomonas sp.	Illumina NovaSeq 6000	Megahit	85	CheckM	0.25	metabat2	metagenome-assembled genome	default
SP286_1_metabat2_genome_mining.28	ERS6627256	SAMEA8944479	158751	uncultured Acidovorax sp.	Illumina NovaSeq 6000	Megahit	84.21	CheckM	2.08	metabat2	metagenome-assembled genome	default
SP237_1_metabat2_genome_mining.5	ERS6627257	SAMEA8944480	158754	uncultured Sphingomonas sp.	Illumina NovaSeq 6000	Megahit	86.78	CheckM	2.46	metabat2	metagenome-assembled genome	default
SP168_3_metabat2_genome_mining.15	ERS6627258	SAMEA8944481	158754	uncultured Sphingomonas sp.	Illumina NovaSeq 6000	Megahit	85.92	CheckM	0.32	metabat2	metagenome-assembled genome	default
SP143_3_metabat2_genome_mining.25_cleaned	ERS6627259	SAMEA8944482	158754	uncultured Sphingomonas sp.	Illumina NovaSeq 6000	Megahit	85.73	CheckM	1.8	metabat2	metagenome-assembled genome	default
SP139_1_metabat2_genome_mining.38_cleaned	ERS6627260	SAMEA8944483	191216	uncultured Microbacterium sp.	Illumina NovaSeq 6000	Megahit	87.02	CheckM	1.05	metabat2	metagenome-assembled genome	default
SP51_2_metabat2_genome_mining.35_cleaned	ERS6627261	SAMEA8944484	158754	uncultured Sphingomonas sp.	Illumina NovaSeq 6000	Megahit	87.84	CheckM	3.97	metabat2	metagenome-assembled genome	default
SP282_3_metabat2_genome_mining.31_sub	ERS6627262	SAMEA8944485	157277	uncultured Agrobacterium sp.	Illumina NovaSeq 6000	Megahit	75	CheckM	1.79	metabat2	metagenome-assembled genome	default
SP210_3_metabat2_genome_mining.57	ERS6627263	SAMEA8944486	158754	uncultured Sphingomonas sp.	Illumina NovaSeq 6000	Megahit	75	CheckM	0.86	metabat2	metagenome-assembled genome	default
SP29_3_metabat2_genome_mining.5_cleaned	ERS6627264	SAMEA8944487	191216	uncultured Microbacterium sp.	Illumina NovaSeq 6000	Megahit	75.09	CheckM	0	metabat2	metagenome-assembled genome	default
SP3_3_metabat2_genome_mining.12	ERS6627265	SAMEA8944488	114707	uncultured Pseudomonas sp.	Illumina NovaSeq 6000	Megahit	75.27	CheckM	2.93	metabat2	metagenome-assembled genome	default
maxbin_SP80_3.007_cleaned	ERS6627266	SAMEA8944489	797541	uncultured Mucilaginibacter sp.	Illumina NovaSeq 6000	Megahit	75.01	CheckM	6.46	maxbin	metagenome-assembled genome	default
SP213_3_metabat2_genome_mining.20	ERS6627267	SAMEA8944490	259322	uncultured Chryseobacterium sp.	Illumina NovaSeq 6000	Megahit	76.37	CheckM	0.76	metabat2	metagenome-assembled genome	default
SP210_3_metabat2_genome_mining.10	ERS6627268	SAMEA8944491	157277	uncultured Agrobacterium sp.	Illumina NovaSeq 6000	Megahit	76.54	CheckM	2.11	metabat2	metagenome-assembled genome	default
SP200_2_metabat2_genome_mining.31	ERS6627269	SAMEA8944492	331964	uncultured Curtobacterium sp.	Illumina NovaSeq 6000	Megahit	76.99	CheckM	9.34	metabat2	metagenome-assembled genome	default
SP60_2_metabat2_genome_mining.1	ERS6627270	SAMEA8944493	1805779	uncultured Naasia sp.	Illumina NovaSeq 6000	Megahit	76.07	CheckM	1.31	metabat2	metagenome-assembled genome	default
SP39_3_metabat2_genome_mining.9	ERS6627271	SAMEA8944494	158751	uncultured Acidovorax sp.	Illumina NovaSeq 6000	Megahit	76.85	CheckM	0.78	metabat2	metagenome-assembled genome	default
SP108_2_metabat2_genome_mining.23_cleaned	ERS6627272	SAMEA8944495	169973	uncultured Massilia sp.	Illumina NovaSeq 6000	Megahit	76.11	CheckM	4.31	metabat2	metagenome-assembled genome	default
SP67_1_metabat2_genome_mining.5	ERS6627273	SAMEA8944496	114707	uncultured Pseudomonas sp.	Illumina NovaSeq 6000	Megahit	76.6	CheckM	2.6	metabat2	metagenome-assembled genome	default
SP403_2_metabat2_genome_mining.12	ERS6627274	SAMEA8944497	114707	uncultured Pseudomonas sp.	Illumina NovaSeq 6000	Megahit	76.51	CheckM	7.28	metabat2	metagenome-assembled genome	default
SP285_3_metabat2_genome_mining.21	ERS6627275	SAMEA8944498	797541	uncultured Mucilaginibacter sp.	Illumina NovaSeq 6000	Megahit	77.2	CheckM	5	metabat2	metagenome-assembled genome	default
SP242_1_metabat2_genome_mining.4	ERS6627276	SAMEA8944499	213418	uncultured Brevundimonas sp.	Illumina NovaSeq 6000	Megahit	77.58	CheckM	2.02	metabat2	metagenome-assembled genome	default
SP236_2_metabat2_genome_mining.32	ERS6627277	SAMEA8944500	152831	uncultured Xanthomonas sp.	Illumina NovaSeq 6000	Megahit	78.4	CheckM	2.14	metabat2	metagenome-assembled genome	default
SP106_1_metabat2_genome_mining.1	ERS6627278	SAMEA8944501	152831	uncultured Xanthomonas sp.	Illumina NovaSeq 6000	Megahit	79.31	CheckM	0	metabat2	metagenome-assembled genome	default
SP48_2_metabat2_genome_mining.27	ERS6627279	SAMEA8944502	170016	uncultured Hymenobacter sp.	Illumina NovaSeq 6000	Megahit	79.18	CheckM	1.23	metabat2	metagenome-assembled genome	default
SP266_1_metabat2_genome_mining.40_cleaned	ERS6627280	SAMEA8944503	158754	uncultured Sphingomonas sp.	Illumina NovaSeq 6000	Megahit	78.77	CheckM	5.56	metabat2	metagenome-assembled genome	default
SP238_2_metabat2_genome_mining.24	ERS6627281	SAMEA8944504	158754	uncultured Sphingomonas sp.	Illumina NovaSeq 6000	Megahit	79.71	CheckM	1.07	metabat2	metagenome-assembled genome	default
SP86_3_metabat2_genome_mining.5	ERS6627282	SAMEA8944505	158789	uncultured Deinococcus sp.	Illumina NovaSeq 6000	Megahit	80.33	CheckM	9.37	metabat2	metagenome-assembled genome	default
SP149_1_metabat2_genome_mining.5	ERS6627283	SAMEA8944506	114710	uncultured Comamonas sp.	Illumina NovaSeq 6000	Megahit	81.09	CheckM	2.97	metabat2	metagenome-assembled genome	default
SP128_2_metabat2_genome_mining.22_sub	ERS6627284	SAMEA8944507	158751	uncultured Acidovorax sp.	Illumina NovaSeq 6000	Megahit	80.71	CheckM	3.73	metabat2	metagenome-assembled genome	default
maxbin_SP149_3.011_sub_cleaned	ERS6627285	SAMEA8944508	157277	uncultured Agrobacterium sp.	Illumina NovaSeq 6000	Megahit	81.27	CheckM	2.53	maxbin	metagenome-assembled genome	default
maxbin_SP81_2.001_cleaned	ERS6627286	SAMEA8944509	165433	uncultured Acinetobacter sp.	Illumina NovaSeq 6000	Megahit	81.74	CheckM	2.92	maxbin	metagenome-assembled genome	default
SP421_3_metabat2_genome_mining.10	ERS6627287	SAMEA8944510	114707	uncultured Pseudomonas sp.	Illumina NovaSeq 6000	Megahit	81.55	CheckM	3.28	metabat2	metagenome-assembled genome	default
SP350_3_metabat2_genome_mining.40	ERS6627288	SAMEA8944511	157278	uncultured Methylobacterium sp.	Illumina NovaSeq 6000	Megahit	82.98	CheckM	6.7	metabat2	metagenome-assembled genome	default
SP60_2_metabat2_genome_mining.21	ERS6627289	SAMEA8944512	410844	uncultured Empedobacter sp.	Illumina NovaSeq 6000	Megahit	83.04	CheckM	3.13	metabat2	metagenome-assembled genome	default
maxbin_SP167_1.005	ERS6627290	SAMEA8944513	797541	uncultured Mucilaginibacter sp.	Illumina NovaSeq 6000	Megahit	82.01	CheckM	0.82	maxbin	metagenome-assembled genome	default
SP238_3_metabat2_genome_mining.31	ERS6627291	SAMEA8944514	292277	uncultured Novosphingobium sp.	Illumina NovaSeq 6000	Megahit	81.84	CheckM	2.35	metabat2	metagenome-assembled genome	default
SP106_1_metabat2_genome_mining.9	ERS6627292	SAMEA8944515	1805779	uncultured Naasia sp.	Illumina NovaSeq 6000	Megahit	82.55	CheckM	2.46	metabat2	metagenome-assembled genome	default
SP48_2_metabat2_genome_mining.34	ERS6627293	SAMEA8944516	158789	uncultured Deinococcus sp.	Illumina NovaSeq 6000	Megahit	82.8	CheckM	2.06	metabat2	metagenome-assembled genome	default
SP29_3_metabat2_genome_mining.23	ERS6627294	SAMEA8944517	114707	uncultured Pseudomonas sp.	Illumina NovaSeq 6000	Megahit	82.67	CheckM	3.84	metabat2	metagenome-assembled genome	default
SP131_2_metabat2_genome_mining.13	ERS6627295	SAMEA8944518	114707	uncultured Pseudomonas sp.	Illumina NovaSeq 6000	Megahit	82.27	CheckM	5.61	metabat2	metagenome-assembled genome	default
maxbin_SP350_1.005	ERS6627296	SAMEA8944519	259322	uncultured Chryseobacterium sp.	Illumina NovaSeq 6000	Megahit	83.23	CheckM	6.03	maxbin	metagenome-assembled genome	default
SP426_1_metabat2_genome_mining.15	ERS6627297	SAMEA8944520	158751	uncultured Acidovorax sp.	Illumina NovaSeq 6000	Megahit	82.81	CheckM	2.7	metabat2	metagenome-assembled genome	default
SP373_2_metabat2_genome_mining.12	ERS6627298	SAMEA8944521	167972	uncultured Enterococcus sp.	Illumina NovaSeq 6000	Megahit	83.04	CheckM	7.37	metabat2	metagenome-assembled genome	default
SP352_1_metabat2_genome_mining.5	ERS6627299	SAMEA8944522	158754	uncultured Sphingomonas sp.	Illumina NovaSeq 6000	Megahit	84.43	CheckM	1.13	metabat2	metagenome-assembled genome	default
SP309_3_metabat2_genome_mining.19	ERS6627300	SAMEA8944523	114710	uncultured Comamonas sp.	Illumina NovaSeq 6000	Megahit	84.71	CheckM	0.75	metabat2	metagenome-assembled genome	default
SP266_1_metabat2_genome_mining.36	ERS6627301	SAMEA8944524	202669	uncultured Exiguobacterium sp.	Illumina NovaSeq 6000	Megahit	83.43	CheckM	2.68	metabat2	metagenome-assembled genome	default
SP210_2_metabat2_genome_mining.41	ERS6627302	SAMEA8944525	296832	uncultured Xylophilus sp.	Illumina NovaSeq 6000	Megahit	83.47	CheckM	0.2	metabat2	metagenome-assembled genome	default
SP138_3_metabat2_genome_mining.25	ERS6627303	SAMEA8944526	331964	uncultured Curtobacterium sp.	Illumina NovaSeq 6000	Megahit	83.94	CheckM	6.35	metabat2	metagenome-assembled genome	default
SP138_1_metabat2_genome_mining.26	ERS6627304	SAMEA8944527	213418	uncultured Brevundimonas sp.	Illumina NovaSeq 6000	Megahit	83.63	CheckM	5.59	metabat2	metagenome-assembled genome	default
SP39_3_metabat2_genome_mining.15	ERS6627305	SAMEA8944528	158753	uncultured Aquabacterium sp.	Illumina NovaSeq 6000	Megahit	83.3	CheckM	0.29	metabat2	metagenome-assembled genome	default
SP236_2_metabat2_genome_mining.10	ERS6627306	SAMEA8944529	1604662	uncultured Aureimonas sp.	Illumina NovaSeq 6000	Megahit	84.38	CheckM	2.03	metabat2	metagenome-assembled genome	default
SP106_3_metabat2_genome_mining.30	ERS6627307	SAMEA8944530	331964	uncultured Curtobacterium sp.	Illumina NovaSeq 6000	Megahit	84.28	CheckM	4.23	metabat2	metagenome-assembled genome	default
SP285_1_metabat2_genome_mining.14	ERS6627308	SAMEA8944531	165438	uncultured Stenotrophomonas sp.	Illumina NovaSeq 6000	Megahit	84.08	CheckM	3.76	metabat2	metagenome-assembled genome	default
SP210_2_metabat2_genome_mining.14	ERS6627309	SAMEA8944532	160236	uncultured Herbaspirillum sp.	Illumina NovaSeq 6000	Megahit	85.06	CheckM	1.58	metabat2	metagenome-assembled genome	default
SP138_3_metabat2_genome_mining.19	ERS6627310	SAMEA8944533	165433	uncultured Acinetobacter sp.	Illumina NovaSeq 6000	Megahit	85.12	CheckM	3.28	metabat2	metagenome-assembled genome	default
SP80_2_metabat2_genome_mining.35	ERS6627311	SAMEA8944534	191216	uncultured Microbacterium sp.	Illumina NovaSeq 6000	Megahit	86.4	CheckM	4.05	metabat2	metagenome-assembled genome	default
SP11_1_metabat2_genome_mining.22	ERS6627312	SAMEA8944535	259322	uncultured Chryseobacterium sp.	Illumina NovaSeq 6000	Megahit	86.67	CheckM	2.8	metabat2	metagenome-assembled genome	default
SP350_3_metabat2_genome_mining.1	ERS6627313	SAMEA8944536	165435	uncultured Flavobacterium sp.	Illumina NovaSeq 6000	Megahit	85.09	CheckM	1.99	metabat2	metagenome-assembled genome	default
SP236_2_metabat2_genome_mining.18	ERS6627314	SAMEA8944537	797541	uncultured Mucilaginibacter sp.	Illumina NovaSeq 6000	Megahit	85.88	CheckM	4.41	metabat2	metagenome-assembled genome	default
SP236_1_metabat2_genome_mining.8	ERS6627315	SAMEA8944538	114707	uncultured Pseudomonas sp.	Illumina NovaSeq 6000	Megahit	86.26	CheckM	3.08	metabat2	metagenome-assembled genome	default
SP162_1_metabat2_genome_mining.13	ERS6627316	SAMEA8944539	158754	uncultured Sphingomonas sp.	Illumina NovaSeq 6000	Megahit	86.07	CheckM	4.89	metabat2	metagenome-assembled genome	default
SP415_1_metabat2_genome_mining.10	ERS6627317	SAMEA8944540	158754	uncultured Sphingomonas sp.	Illumina NovaSeq 6000	Megahit	87.74	CheckM	1.44	metabat2	metagenome-assembled genome	default
SP200_3_metabat2_genome_mining.14	ERS6627318	SAMEA8944541	259322	uncultured Chryseobacterium sp.	Illumina NovaSeq 6000	Megahit	87.28	CheckM	1.72	metabat2	metagenome-assembled genome	default
SP260_2_metabat2_genome_mining.31	ERS6627319	SAMEA8944542	165438	uncultured Stenotrophomonas sp.	Illumina NovaSeq 6000	Megahit	87.68	CheckM	8.05	metabat2	metagenome-assembled genome	default
SP36_2_metabat2_genome_mining.13	ERS6627320	SAMEA8944543	679313	uncultured Pseudacidovorax sp.	Illumina NovaSeq 6000	Megahit	86.94	CheckM	4.75	metabat2	metagenome-assembled genome	default
SP217_1_metabat2_genome_mining.12	ERS6627321	SAMEA8944544	679313	uncultured Pseudacidovorax sp.	Illumina NovaSeq 6000	Megahit	87.19	CheckM	2.41	metabat2	metagenome-assembled genome	default
SP138_1_metabat2_genome_mining.20	ERS6627322	SAMEA8944545	152831	uncultured Xanthomonas sp.	Illumina NovaSeq 6000	Megahit	86.86	CheckM	1.96	metabat2	metagenome-assembled genome	default
maxbin_SP415_3.004	ERS6627323	SAMEA8944546	227322	uncultured Paenibacillus sp.	Illumina NovaSeq 6000	Megahit	87.4	CheckM	4.77	maxbin	metagenome-assembled genome	default
SP285_1_metabat2_genome_mining.11	ERS6627324	SAMEA8944547	160236	uncultured Herbaspirillum sp.	Illumina NovaSeq 6000	Megahit	88.06	CheckM	0.95	metabat2	metagenome-assembled genome	default
SP210_3_metabat2_genome_mining.50	ERS6627325	SAMEA8944548	259322	uncultured Chryseobacterium sp.	Illumina NovaSeq 6000	Megahit	88.54	CheckM	2.59	metabat2	metagenome-assembled genome	default
SP39_1_metabat2_genome_mining.3	ERS6627326	SAMEA8944549	574037	uncultured Buchnera sp.	Illumina NovaSeq 6000	Megahit	88.54	CheckM	1.16	metabat2	metagenome-assembled genome	default
maxbin_SP264_3.001	ERS6627327	SAMEA8944550	202669	uncultured Exiguobacterium sp.	Illumina NovaSeq 6000	Megahit	89.15	CheckM	5.56	maxbin	metagenome-assembled genome	default
SP80_2_metabat2_genome_mining.39	ERS6627328	SAMEA8944551	1805779	uncultured Naasia sp.	Illumina NovaSeq 6000	Megahit	88.57	CheckM	1.08	metabat2	metagenome-assembled genome	default
SP51_3_metabat2_genome_mining.8	ERS6627329	SAMEA8944552	157277	uncultured Agrobacterium sp.	Illumina NovaSeq 6000	Megahit	89.22	CheckM	5.86	metabat2	metagenome-assembled genome	default
SP339_1_metabat2_genome_mining.8	ERS6627330	SAMEA8944553	191216	uncultured Microbacterium sp.	Illumina NovaSeq 6000	Megahit	88.96	CheckM	6.29	metabat2	metagenome-assembled genome	default
SP188_1_metabat2_genome_mining.21	ERS6627331	SAMEA8944554	152831	uncultured Xanthomonas sp.	Illumina NovaSeq 6000	Megahit	88.99	CheckM	1.94	metabat2	metagenome-assembled genome	default
SP68_3_metabat2_genome_mining.9	ERS6627332	SAMEA8944555	218084	uncultured Pantoea sp.	Illumina NovaSeq 6000	Megahit	88.78	CheckM	2.93	metabat2	metagenome-assembled genome	default
maxbin_SP138_3.003	ERS6627333	SAMEA8944556	227322	uncultured Paenibacillus sp.	Illumina NovaSeq 6000	Megahit	89.46	CheckM	1.55	maxbin	metagenome-assembled genome	default
SP266_2_metabat2_genome_mining.41	ERS6627334	SAMEA8944557	191216	uncultured Microbacterium sp.	Illumina NovaSeq 6000	Megahit	89.77	CheckM	0	metabat2	metagenome-assembled genome	default
SP266_2_metabat2_genome_mining.38	ERS6627335	SAMEA8944558	158789	uncultured Deinococcus sp.	Illumina NovaSeq 6000	Megahit	89.52	CheckM	1.3	metabat2	metagenome-assembled genome	default
SP242_3_metabat2_genome_mining.52	ERS6627336	SAMEA8944559	292277	uncultured Novosphingobium sp.	Illumina NovaSeq 6000	Megahit	89.57	CheckM	0.14	metabat2	metagenome-assembled genome	default
SP242_1_metabat2_genome_mining.23	ERS6627337	SAMEA8944560	165438	uncultured Stenotrophomonas sp.	Illumina NovaSeq 6000	Megahit	89.55	CheckM	4.66	metabat2	metagenome-assembled genome	default
SP67_3_metabat2_genome_mining.7	ERS6627338	SAMEA8944561	259322	uncultured Chryseobacterium sp.	Illumina NovaSeq 6000	Megahit	90.82	CheckM	8.57	metabat2	metagenome-assembled genome	default
SP285_1_metabat2_genome_mining.9	ERS6627339	SAMEA8944562	152831	uncultured Xanthomonas sp.	Illumina NovaSeq 6000	Megahit	91.79	CheckM	6.69	metabat2	metagenome-assembled genome	default
SP162_1_metabat2_genome_mining.25	ERS6627340	SAMEA8944563	152831	uncultured Xanthomonas sp.	Illumina NovaSeq 6000	Megahit	92.95	CheckM	8.76	metabat2	metagenome-assembled genome	default
SP147_3_metabat2_genome_mining.17	ERS6627341	SAMEA8944564	213418	uncultured Brevundimonas sp.	Illumina NovaSeq 6000	Megahit	92.66	CheckM	5.66	metabat2	metagenome-assembled genome	default
SP138_2_metabat2_genome_mining.21	ERS6627342	SAMEA8944565	259322	uncultured Chryseobacterium sp.	Illumina NovaSeq 6000	Megahit	93.02	CheckM	6.32	metabat2	metagenome-assembled genome	default
SP139_1_metabat2_genome_mining.12	ERS6627343	SAMEA8944566	259322	uncultured Chryseobacterium sp.	Illumina NovaSeq 6000	Megahit	93.05	CheckM	5.87	metabat2	metagenome-assembled genome	default
SP131_1_metabat2_genome_mining.22	ERS6627344	SAMEA8944567	165438	uncultured Stenotrophomonas sp.	Illumina NovaSeq 6000	Megahit	95.21	CheckM	6.3	metabat2	metagenome-assembled genome	default
SP60_2_metabat2_genome_mining.56	ERS6627345	SAMEA8944568	367516	uncultured Leucobacter sp.	Illumina NovaSeq 6000	Megahit	95.31	CheckM	8.29	metabat2	metagenome-assembled genome	default
