# Supplementary material for: Recovery of metagenome-assembled genomes from the phyllosphere of 110 rice genotypes
Source: Sci Data. 2022 Jun 1;9:254. doi: 10.1038/s41597-022-01320-7 (PMC9160027; doi:10.1038/s41597-022-01320-7)
Supplement: Supplementary file 3 — Supplementary Dataset 3 [file 41597_2022_1320_MOESM3_ESM.xlsx]

## Sheet: Phylogenetic tree 110 rice geno
#mega
TITLE: Lower-left triangular matrix
#121316_Admx
#121578_Temp
#121491_Arom
#121440_Arom
#121896_Admx
#121323_Arom
#121251_Arom
#121902_Admx
#121314_Trop
#121899_Arom
#121864_Arom
#121321_Japx
#121773_Arom
#121262_Arom
#121265_Arom
#127012_Arom
#121472_Arom
#121467_Admx
#121084_Admx
#127014_Admx
#121944_Japx
#121426_Arom
#121352_Admx
#121330_Arom
#121332_Indi
#127020_Temp
#117551_Arom
#121509_Admx
#121909_Arom
#121455_Temp
#121499_Arom
#117425_Arom
#121223_Japx
#117426_Arom
#121898_Arom
#121631_Admx
#117475_Admx
#117494_Arom
#121559_Japx
#121324_AusB_selected
#121155_AusB
#121114_AusB
#121270_Indx
#120849_AusB
#121117_AusB
#121447_Indx
#120966_AusB
#121181_AusB
#120955_AusB
#121473_AusB
#124458_Indi
#121495_AusB
#121376_AusB
#120935_AusB_selected
#121055_AusB_selected
#121018_AusB
#120915_AusB
#120901_AusB
#121276_Admx
#120931_AusB
#120851_AusB_selected
#117505_AusB
#121382_AusB
#121441_Indi
#121008_AusB
#121277_Indx_selected
#127028_Admx
#120881_AusB
#120896_AusB
#121120_AusB
#121097_AusB
#117434_AusB
#120910_AusB
#120995_AusB
#120969_AusB_selected
#121109_AusB
#120978_AusB_selected
#120869_AusB
#120934_AusB_selected
#120911_AusB
#121033_AusB
#121895_Indi
#121057_AusB
#121060_AusB_selected
#120907_AusB
#121007_AusB_selected
#121148_AusB
#121078_AusB_selected
#121046_AusB_selected
#121071_AusB_selected
#121107_AusB
#121238_AusB
#121224_Admx
#121205_AusB
#120961_AusB_selected
#121893_Indi
#120894_AusB
#121206_AusB
#121878_Indi
#121026_AusB
#117429_AusB_selected
#121197_AusB_selected
#121590_AusB
#121678_Temp
#121089_InIP
#121076_Indi_selected
#121871_Indi
#121085_InIP_selected
#121916_Indi
#120983_InIP
#121632_TrIP
#120919_Indi
#124449_Indi
#120916_InIP
#120985_Indi
#121053_InIP
#121651_Indi
#120981_InIP
#120973_Indi
#120880_InIP
#120982_InIP
#120971_Indi_selected
#121166_Indi
#121176_InIP
#121164_InIP
#124489_Indi
#121162_InIP
#121159_InIP
#121157_InIP
#120972_InIP_selected
#121070_InIP
#121140_InIP
#121049_InIP
#120939_InIP
#121437_Japx
#124483_Indi
#121684_Indi
#121072_Indi
#121901_Indx
#121165_InIP
#124459_Indi
#121105_InIP
#121446_Indi
#121158_InIP_selected
#121011_InIP
#121077_InIP
#121438_Indi
#121041_InIP
#121094_InIP_selected
#121024_InIP
#121010_InIP
#121911_Admx
#121430_Indi
#121532_Indi
#121131_InIP
#121514_Indi
#121142_InIP
#124450_Indx
#121421_Indi
#124496_Indi
#121020_InIP
#121422_Indi
#120924_InIP
#117460_InIP
#121283_Indi
#121671_Indi
#120959_InIP
#120856_InIP
#120952_InIP
#117547_Indi
#121868_Indi
#121663_InIP
#120914_InIP
#124466_Indi
#121247_Indi
#121064_InIP
#121042_InIP
#121087_InIP
#121080_InIP
#120904_InIP
#121527_Indi
#121677_Admx
#121936_Indi
#121019_InIP
#121479_Indi
#121161_InIP
#124502_Indi
#121027_Indi
#121311_Indx
#124460_Indi
#120964_InIP
#124446_Indi
#117455_Indi
#121083_InIP
#121388_Indi
#121390_Indi
#121418_Indi
#121170_Indi
#121325_Indi
#121392_Indi
#120947_InIP
#120879_InIP
#117521_InIP
#121689_InIP
#117567_InIP
#121807_JxIP
#117549_Indi
#121147_InIP
#121023_InIP
#121870_Indi
#121090_Indi
#124463_Indi
#121034_InIP
#121297_Indi
#117560_TrIP
#124503_Admx
#121258_Indi
#121406_Indi
#121808_InIP
#117574_InIP
#121448_Indi
#121863_Indi
#121062_InIP
#121030_Indi
#121245_Indi
#121889_InIP
#121118_InIP
#121015_InIP
#121074_InIP
#121035_InIP
#121099_InIP_selected
#124465_Indi
#121063_InIP
#121066_InIP
#121137_InIP
#121674_Indi
#120871_Indi
#121555_Indi
#121171_Indi
#121172_InIP
#121434_Indi
#121679_Indi
#121353_Indi
#121503_Indi
#124398_Indi
#121091_InIP
#121643_Indi
#120913_InIP
#124462_Indi
#121299_Japx
#120909_InIP
#121098_InIP
#121881_InIP
#121104_InIP
#117501_InIP
#124472_Indi
#121622_Indi
#121044_InIP
#121623_Indi
#121621_Indi_selected
#121894_Indi
#121885_Indi
#121139_InIP
#121146_InIP
#121919_Indi
#121110_InIP
#121921_Indi
#121639_AxIP
#121884_Indi_selected
#121217_Indi
#120951_Indi
#124477_Indi
#121611_Indi_selected
#121920_Indi
#121225_InIP
#121912_Indi
#120861_InIP
#127026_Admx
#121922_Indi
#117457_Indx
#124479_Indi
#121928_Indi
#121872_Indi_selected
#117447_InIP
#121596_Indi
#121145_ABIP
#120895_InIP
#117545_Indi_selected
#121228_Indi
#121641_Indi
#121908_Trop
#121192_Trop
#117454_InIP
#117470_InIP
#124493_Temp
#121552_Temp
#121286_Temp
#121282_Temp
#121338_Temp
#121334_Temp_selected
#121309_Temp
#121329_Japx
#121374_Temp
#121358_Temp
#121459_Japx
#121355_Temp
#121504_Temp
#121367_Temp
#121281_Temp
#121326_Temp
#121239_Temp
#121289_Temp
#121544_Temp
#121542_Admx
#121687_Admx
#121513_Temp
#121345_Temp
#121866_Temp
#121543_Temp
#121248_Temp
#121312_Admx
#121554_Temp_selected
#121508_Temp
#121494_Temp
#121403_Temp
#121397_Temp
#121249_Temp
#121280_Temp
#121640_Temp
#121550_Temp
#121439_Temp
#121279_Temp
#121452_Temp
#121688_Temp
#121548_Temp_selected
#121442_Temp
#121246_Admx
#121517_Temp
#121657_Admx
#121305_Temp
#121502_Temp
#121436_Temp
#117420_Temp
#121304_Temp
#121458_Temp
#121531_Trop
#121354_Temp_selected
#121501_Temp
#121307_Admx
#121303_Temp
#121522_Temp
#121457_Temp
#121351_Temp
#121451_Temp
#121571_Temp
#121184_Indi
#121214_Arom
#121568_Temp
#121587_Temp
#121565_Temp
#121603_Temp
#121219_Temp
#121226_Temp
#121213_Temp_selected
#121579_Temp
#121204_Temp
#121574_Temp
#121183_Temp
#121561_Temp
#121218_Temp
#121222_Temp
#121562_Temp
#121201_Indi_selected
#117553_Temp
#121592_Temp
#121537_Trop
#121646_Trop_selected
#121525_Trop
#121483_Trop
#121315_Trop
#121526_Trop
#121490_Trop
#121613_Trop
#121612_Indi
#121302_Trop
#121906_Trop
#121529_Trop
#121914_Japx
#121356_Temp
#121340_Temp
#121666_Japx
#121360_Trop
#121762_Trop
#121918_Japx
#121241_Trop
#121371_Admx
#121656_Trop
#121268_Temp
#121534_Japx
#121470_Japx
#121327_Japx
#121373_Trop
#121781_Japx_selected
#121333_Japx
#121540_Japx
#121348_Japx
#121344_Admx
#121456_Indi
#121486_Japx
#124456_Trop
#121339_Trop
#127022_Indx
#121328_Trop
#124471_Trop
#121524_Trop_selected
#121427_Trop
#121601_Japx
#121665_Trop
#121412_Trop
#121670_Trop_selected
#124469_Trop
#121301_Trop
#121399_Trop
#126973_Trop
#121342_Admx
#124470_Trop
#121484_Japx
#121676_Admx
#121346_Trop
#121903_Trop
#121535_Temp
#121296_Japx
#121648_Trop
#124486_Trop
#121625_Trop
#121498_Japx
#121512_Japx
#121877_Admx
#121469_Japx
#121287_Japx
#124468_Trop
#124447_Indi
#121357_Temp
#121658_Trop
#121292_Japx_selected
#121475_Trop
#121378_Japx
#121802_Trop
#121488_Trop
#121776_Trop
#121668_Trop
#121692_Japx
#121445_Japx
#121259_Japx
#121886_Admx
#121454_Japx
#121873_Trop
#121700_Trop
#121300_Trop_selected
#121395_Trop
#121669_Japx
#124495_Trop
#124382_Japx
#121664_Trop
#117451_Trop
#117449_Japx
#121377_Japx
#121415_Temp
#121322_Admx
#127013_Trop
#121482_Trop
#124484_Trop
#121269_Admx
#121409_Trop
#117568_Trop
#121278_Trop_selected
#121523_Trop
#121787_Trop
#121931_Trop
#117528_Trop
#121539_Japx
#121791_Trop
#124455_Japx
#121285_Trop
#121244_Indi
#121923_Temp
#121485_Japx
#121295_Japx
#117571_Trop
#121917_Admx
#121496_Trop
#121690_Admx
#121939_Trop
#124457_Trop
#121404_Trop
#121551_Temp
#121869_Admx
#121905_Trop
#121510_Trop
#121453_Trop_selected
#121389_Temp
#121424_Trop
#124476_Trop
#121386_Japx
#117450_Japx
#121396_Trop
#121414_Japx
#121460_Japx
#117517_Trop
#121444_Japx
#121682_Trop
#121493_Admx
#124481_Trop
#121423_Trop
#121256_Japx
#121391_Trop
#121433_Trop
#121363_Trop_selected
#121927_Trop
#121933_Trop
#121926_Trop
#127015_Trop
#121925_Trop
#121230_Japx
#121190_Trop
#121739_Japx
#127024_Trop
#121938_Trop
#121182_Trop
#127018_Trop
#126348_Japx
#121584_Japx
#127023_Japx
#121932_Trop
#121595_Japx
#121904_Trop
#121581_Japx
#121924_Temp
#117462_Japx
#121202_Trop
#121563_Admx
#121635_Trop
#121907_Trop
#121580_Japx
#121585_Temp
#121910_Trop
#121208_Japx
#121644_Temp
#121577_Japx
#124453_Trop
#121221_Japx
#121210_Japx
#121567_Trop
#117539_Japx
#117513_Japx
#121195_Trop
#124498_Trop
#121575_Temp
#121572_Temp_selected
#121940_Trop
#121193_Trop_selected
#121212_Japx
#121474_Admx
#121887_Indi
#121573_Trop
#121216_Trop
#121385_Trop
#121859_Trop_selected
#117596_Trop
#121784_Temp
#121734_Trop_selected
#121783_Japx
#121718_Japx
#121782_Trop_selected
#121828_Trop
#121732_Trop_selected
#121790_Temp
#121789_Temp
#121697_Trop_selected
#121702_Trop
#121745_Japx
#121943_Temp
#121703_Trop
#121824_Temp
#121792_Japx
#121713_Trop
#121822_Temp
#121726_Temp
#121712_Temp
#121780_Temp
#121815_Temp
#121813_Temp
#121719_Temp
#121777_Trop
#121740_Trop
#121806_Temp
#121733_Temp
#121814_Japx
#121704_Temp
#121723_Temp
#121731_Temp
#121831_Japx
#121800_Temp
#121860_Temp
#121826_Indi_selected
#121946_Japx
#121747_Trop
#121710_Temp
#121823_InIP
#121717_IxIP
#121830_IxIP
#122295_Indi
#121778_Indi
#121774_InIP
#122242_Indi
#121804_TrIP
#121738_InIP
#121794_TrIP_selected
#121725_InIP
#121851_InIP
#121799_InIP
#126999_Indi
#124383_Indi
#121722_TrIP
#127008_Indx
#122296_Indi
#121811_IxIP
#124409_Indi
#121853_InIP
#121748_InIP_selected
#121752_InIP
#121812_IxIP
#124381_Indx
#121847_InIP
#121771_InIP_selected
#121854_InIP
#121785_InIP
#121855_InIP
#124388_Indi
#124379_Indi
#121850_InIP_selected
#121753_InIP_selected
#121829_InIP
#122293_Indi
#121835_InIP
#121760_InIP_selected
#126993_Admx
#121834_InIP
#121705_InIP
#121857_InIP
#127009_Indi
#121840_InIP
#121751_InIP
#121844_TrIP
#121708_InIP
#121809_Trop_selected
#121763_Trop
#121759_Indi_selected
#121742_Trop
#121698_Trop
#121699_Trop_selected
#121761_Trop_selected
#121842_Japx
#121746_Trop_selected
#121833_Trop
#121754_Trop
#121796_Trop
#121715_Trop
#121803_Trop
#121767_Trop
#121769_Trop
#121838_Trop_selected
#121772_Trop
#121766_Trop
#121775_Trop
#121805_Trop_selected
#121758_Indx
#121749_Trop
#121764_Trop
#121755_Trop_selected
#121779_Trop
#121714_Indx
#121861_Japx
#121736_Trop
#121770_Trop
#121696_Trop
#121825_Trop
#121724_Japx
#122188_Trop
#121737_Trop
#121810_Trop
#121727_Trop
#121841_Japx
#121730_Trop
#121765_Trop
#121837_Trop
#121768_Trop
#121801_Trop
#121793_Trop
#117478_InIP
#117520_InIP
#117525_InIP
#117533_InIP
#117555_TrIP
#117559_InIP
#117564_InIP
#120970_InIP
#120984_InIP_selected
#121122_InIP
#121591_InIP
#121701_TmIP
#121846_InIP
#121963_InIP
#121965_InIP
#121990_IxIP
#122000_InIP
#122011_InIP
#122025_InIP
#122029_InIP
#122042_InIP
#122076_InIP
#122080_TrIP
#122088_InIP
#122089_InIP
#122090_InIP
#122091_InIP
#122093_InIP
#122096_TrIP
#122098_InIP
#122099_InIP
#122112_InIP
#122140_InIP
#122156_InIP
#122159_InIP
#122178_JxIP
#122179_InIP
#122181_InIP
#122206_InIP
#122232_InIP
#122236_InIP
#122239_InIP
#122255_InIP
#122258_InIP
#122272_InIP
#122284_InIP
#122285_InIP
#122286_InIP
#122287_InIP
#122288_InIP
#122289_InIP
#122290_InIP
#122291_InIP
#122292_InIP
#122297_InIP
#122298_InIP
#117440_Trop
#117484_Japx
#117492_Japx
#117542_Japx
#121200_Admx
#121211_Trop
#121257_Admx
#121267_Temp_selected
#121293_Trop_selected
#121365_Trop
#121368_Trop_selected
#121405_Japx
#121450_Japx
#121461_Trop
#121463_Trop
#121477_Indi
#121549_Temp
#121583_Trop
#121600_Trop_selected
#121649_Japx
#121685_Trop
#121728_Trop
#121786_Indx
#121843_Trop_selected
#121875_Trop
#121876_Trop
#121882_Trop
#121930_Trop
#121985_Japx
#122004_Japx
#122014_Trop
#122018_Trop
#122020_Japx
#122021_Trop
#122027_Trop
#122031_Trop
#122039_Trop
#122052_Trop
#122063_Trop
#122095_Trop
#122101_Trop
#122103_Trop
#122105_Trop
#122107_Trop
#122108_Trop
#122109_Trop
#122110_Trop
#122114_Trop
#122115_Trop
#122119_Trop
#122120_Trop
#122128_Admx
#122130_Japx
#122134_Trop
#122135_Trop
#122172_Trop
#122185_Trop
#122215_Trop
#122262_Trop
#122270_Trop
#122275_Trop
#122276_Trop
#122277_Trop
#122278_Trop
#122281_Japx
#124451_Temp
#124461_Trop
#124464_Trop
#124480_Japx
#124490_Trop
#124501_Trop
#127003_Temp
#127027_Arom
#117483_Temp
#117512_Temp
#121464_Trop
#121516_Temp
#121667_Temp
#121691_Indi
#121711_AusB
#121720_Temp
#121797_Japx
#121874_Trop
#121970_Indi
#121975_Japx
#121979_Arom
#122072_Trop
#122075_Trop
#122092_Indi
#122104_Trop
#122106_Trop
#122111_Indi
#122212_Trop
#122220_Indx
#124378_Admx
#124380_Indi
#124386_Indi
#124389_Indi
#124390_AusB
#124392_Indi
#124394_Indi
#124396_Indi
#124401_Indi
#124404_Indi
#124405_Indi
#124407_Indi
#124413_Indi
#124416_Indi
#124421_Indi
#124424_Indi
#124425_Indx
#124426_Indi
#124427_Indi
#124428_Indx
#126350_Indi
#127001_Admx
#127002_Indx
#127007_Indi
#117267_AusB
#117283_AusB
#117502_AusB
#121187_AusB
#121207_AusB
#121220_AusB_selected
#121234_AusB
#121272_AusB
#121598_AusB
#121913_AusB
#127010_AusB
#117453_Indi
#117588_AusB
#120877_AusB
#120886_AusB
#120920_AusB
#120976_Indi_selected
#121002_Indi
#121017_AusB
#121081_Indi
#121232_AusB
#121588_AusB_selected
#127016_Indi
#117459_AusB_selected
#120850_InAB
#120918_Indi
#120962_Indi
#121009_AusB
#121073_IxIP
#120893_InIP_selected
#121059_InIP
#120979_InIP
#121106_InIP
#121092_InIP
#121028_InIP
#121045_InIP
#121095_InIP
#120863_InIP
#121163_InIP
#121156_InIP_selected
#121827_InIP_selected
#121642_InIP
#121839_InIP_selected
#122294_Indi
#121505_Temp
#121832_Indi_selected
#121402_Temp
#121558_Trop
#121675_Admx
#121672_Trop
#121310_Admx
#121341_Trop
#124491_Japx
#121744_Trop
#121361_Trop
#121694_Trop_selected
#117593_Japx
#121798_Japx
#121741_Trop
#121331_AusB
#121298_AusB
#121252_AusB
#121380_AusB_selected
#121186_AusB
#121185_AusB
#120872_AusB
#121128_AusB
#120864_AusB
#121134_AusB
#120891_AusB
#121036_AusB
#121058_AusB
#120889_AusB
#117585_AusB
#120999_AusB_selected
#121013_AusB
#121096_AusB_selected
#120858_AusB
#120965_AusB
#120899_AusB
#120903_Indi
#120974_Indi_selected
#121039_Indi
#121088_Indi
#121608_Indi_selected
#121261_Indi
#121411_Indi_selected
#121320_Admx
#124482_Trop
#121627_Indi
#121410_Trop
#121398_Trop
#121683_Indi
#121306_Arom
#121660_Indi
#121349_Indi
#124499_Indi
#121929_Indi
#121647_Indi
#121515_Indi
#121586_Temp
#121362_Trop
#121569_Trop
#121191_Trop
#121609_Japx
#121196_Trop
#121521_Indi
#121650_Indi
#120988_InIP
#121237_InIP
#117587_InIP
#120892_InIP
#120862_InIP
#121124_InIP
#121420_InIP
#120977_InIP_selected
#121945_ABIP
#121136_IxIP
#122283_Indi
#124377_Indi
#121359_Trop
#121290_Trop
#121735_Trop_selected
#121706_Trop
#122282_Trop
#121462_Indx
#121605_AusB_selected
#121560_Indi
#121335_AusB
#120888_AusB
#120953_AusB_selected
#121067_AusB
#121108_AusB
#121123_AusB
#121000_AusB
#121056_AusB
#121174_AusB
#121150_AusB
#120954_AusB
#121004_AusB
#121135_AusB
#121112_AusB
#120905_Indi
#120930_Indi
#121082_Indi
#121291_Indx_selected
#121343_Admx
#121545_Admx
#126351_Arom
#121370_Temp
#121530_Temp
#121566_Temp
#121199_Admx
#121240_Trop
#121428_Trop
#121686_Trop
#121897_Admx
#124488_Japx
#122047_Indi
#117281_Indi
#126349_Indi
#122399_Indi
#121227_Indi
#121313_Indi
#121528_Indi_selected
#121564_Indx
#124494_Indi
#117275_Indi
#117278_Indi
#121236_Indi
#121253_Indi
#121254_Indi
#121263_Indi
#121597_Indi
#121400_Indi
#121634_Indi
#121892_Indi
#124500_Indi
#124485_Indi
#127011_Indi
#121604_Indi
#121520_Temp
#121934_Indi
#121941_Indi
#121630_Japx
#117438_Arom
#120855_INP
#120857_ARO
#121243_IND
#120859_INP
#117419_ARO
#120860_INP
#121593_IND
#124454_IND
#121250_ARO
#121707_TMP
#121594_TRP
#117424_ARO
#120865_ARO
#121231_ARO
#120867_INP
#120868_ARO
#121255_ARO
#121188_ARO
#120870_ARO
#121260_IND
#121556_ARO
#121264_IND
#121266_IND
#121189_ARO
#121709_TRP
#120874_ARO
#121271_ARO
#120875_ARO
#120876_ARO
#120878_INP
#121273_ARO
#121274_TRP
#121275_TRP_selected
#120882_INP
#120883_INP
#120885_INP
#121599_IND
#120887_ARO
#121900_TRP
#121284_TRP
#120890_ARO
#121716_INP
#120900_ARO
#121288_IND
#121721_INP
#121659_IND_selected
#121294_IND
#124473_IND
#120906_IND
#117443_INP
#117444_ARO
#121308_IND
#121606_ARO
#120908_ARO
#120912_INP
#121729_TRP
#127029_IND
#121317_TRP
#120917_ARO
#121865_IND
#121607_IND
#124474_TRP
#121318_IND
#121319_TRP
#121661_TRP
#117456_ARO
#117458_ARO
#121610_ARO
#120926_ARO
#121169_INP
#121194_ARO
#120927_ARO
#120925_INP
#121662_IND
#124475_IND
#117463_INP
#120929_INP
#120932_ARO
#120933_ARO
#120936_ARO
#117467_ARO
#117466_ARO
#120943_ARO
#121198_ARO
#120946_INP
#120948_INP
#120949_INP
#120950_IND
#121336_IND
#121337_IND
#121557_IND
#117476_ARO
#120957_ARO
#120958_INP
#117481_TRP
#120960_ARO
#121203_TRP
#121347_ARO
#120963_ARO
#121350_ARO
#120967_ARO
#120968_ARO
#121879_IND
#117491_IND
#121614_IND
#122094_INP
#121750_INP
#121615_IND_selected
#121756_TRP_selected
#124478_TRP
#121757_TRP
#121880_IND_selected
#121617_IND_selected
#120986_INP
#120987_INP
#120990_IND
#121366_IND
#120994_INP
#121618_ARO
#121233_ARO
#121369_TRP
#120997_ARO
#120998_INP
#117495_ARO
#117496_ARO
#121619_IND
#117498_ARO
#121372_ARO
#117500_INP
#121620_TMP
#121001_INP_selected
#121915_IND
#121005_ARO
#121006_ARO
#121379_IND
#117510_ARO
#121014_ARO
#121016_INP
#121381_IND
#121693_TRP
#121383_IND
#121235_INP
#121384_IND
#121021_ARO
#121022_ARO
#121387_IND_selected
#121624_ARO
#121025_ARO
#121393_IND
#121394_ARO
#121883_TRP
#121029_ARO
#121401_TMP
#121570_ARO
#121032_ARO
#117522_TRP
#121407_TMP
#121037_IND
#121626_ARO
#121408_TRP
#121038_ARO
#121413_IND
#121040_INP
#121043_INP
#121788_TMP
#121416_TMP
#121417_TRP
#117524_TRP
#121419_ARO
#121047_ARO
#117529_ARO
#121050_INP
#121425_TRP
#127017_TRP
#121209_TRP
#121051_INP
#121429_IND
#121795_TRP
#121655_ARO
#121052_INP
#120852_ARO
#121431_IND
#117531_INP
#121435_TRP
#121054_ARO
#124487_IND
#121628_IND
#121061_ARO
#127019_ARO
#121673_IND
#117535_TRP
#121443_TMP
#121867_IND
#120853_ARO
#121065_INP
#121629_IND
#121068_ARO
#121449_ARO
#121576_INP
#121069_ARO
#127021_ARO
#121888_IND
#121215_ARO
#121173_ARO
#121465_ARO
#121633_TRP_selected
#121079_INP
#121466_IND
#121468_TRP
#121086_IND
#124492_TRP
#117562_TRP
#121476_IND
#117563_INP
#121589_ARO
#121093_INP
#121478_ARO
#121890_IND
#121480_ARO
#121481_IND
#124467_ARO
#121100_INP
#121101_INP
#121636_IND_selected
#124418_IND
#121637_IND
#121102_INP
#121638_IND
#121487_IND
#121489_TRP
#121942_INP
#121821_INP
#121492_IND
#121111_INP
#121680_ARO
#121175_ARO
#121497_TMP_selected
#121115_ARO
#121116_ARO
#120854_ARO
#121500_ARO
#121681_ARO
#124497_IND
#121121_ARO
#121125_IND
#121126_ARO
#121506_IND_selected
#121127_INP
#121507_ARO
#121935_IND
#121129_ARO
#121130_INP
#121511_IND
#121133_INP_selected
#121582_ARO
#121518_TRP
#121891_TRP
#121645_IND
#121519_ARO
#121695_IND
#117589_INP
#121937_IND
#121144_INP
#121141_INP
#121149_ARO
#117598_INP_selected
#121836_INP
#121533_IND
#121151_INP
#121152_INP_selected
#121229_TRP
#124448_IND
#121536_TRP
#121538_TRP
#121153_INP
#121848_INP
#121849_INP_selected
#121852_INP
#121856_INP
#121858_INP_selected
#121541_TMP
#121546_ARO
#121547_ARO
#121553_TMP
#121862_TMP
#117527_INP
#117561_INP
#121743_INP
#121602_TMP
#121471_TMP
#121242_TMP
#117446_ARO
#117586_ARO
#120884_AUS
#117532_AUS
#117566_TRP
#117439_TRP
#117565_TRP
#121845_TRP
0.236070381231672
0.275659824046921 0.203812316715543
0.310850439882698 0.274193548387097 0.183284457478006
0.256598240469208 0.183284457478006 0.159824046920821 0.209677419354839
0.324046920821114 0.272727272727273 0.222873900293255 0.258064516129032 0.244868035190616
0.290322580645161 0.225806451612903 0.17741935483871 0.231671554252199 0.180351906158358 0.231671554252199
0.294721407624633 0.252199413489736 0.225806451612903 0.278592375366569 0.233137829912023 0.281524926686217 0.236070381231672
0.205278592375367 0.175953079178886 0.23900293255132 0.275659824046921 0.196480938416422 0.266862170087977 0.252199413489736 0.272727272727273
0.338709677419355 0.302052785923754 0.247800586510264 0.275659824046921 0.259530791788856 0.256598240469208 0.25366568914956 0.290322580645161 0.30791788856305
0.299120234604106 0.252199413489736 0.181818181818182 0.233137829912023 0.195014662756598 0.23900293255132 0.217008797653959 0.265395894428152 0.259530791788856 0.256598240469208
0.23900293255132 0.173020527859237 0.209677419354839 0.277126099706745 0.186217008797654 0.265395894428152 0.241935483870968 0.259530791788856 0.190615835777126 0.291788856304985 0.263929618768328
0.259530791788856 0.221407624633431 0.211143695014663 0.259530791788856 0.19941348973607 0.25366568914956 0.211143695014663 0.241935483870968 0.217008797653959 0.274193548387097 0.256598240469208 0.214076246334311
0.306451612903226 0.272727272727273 0.208211143695015 0.23900293255132 0.217008797653959 0.250733137829912 0.225806451612903 0.282991202346041 0.287390029325513 0.282991202346041 0.196480938416422 0.272727272727273 0.256598240469208
0.290322580645161 0.219941348973607 0.195014662756598 0.240469208211144 0.178885630498534 0.266862170087977 0.19941348973607 0.237536656891496 0.240469208211144 0.278592375366569 0.212609970674487 0.224340175953079 0.200879765395894 0.244868035190616
0.319648093841642 0.287390029325513 0.231671554252199 0.258064516129032 0.237536656891496 0.278592375366569 0.240469208211144 0.291788856304985 0.287390029325513 0.30058651026393 0.219941348973607 0.278592375366569 0.271260997067449 0.240469208211144 0.228739002932551
0.316715542521994 0.256598240469208 0.209677419354839 0.241935483870968 0.23900293255132 0.247800586510264 0.23900293255132 0.26099706744868 0.268328445747801 0.218475073313783 0.249266862170088 0.262463343108504 0.247800586510264 0.268328445747801 0.252199413489736 0.277126099706745
0.221407624633431 0.168621700879765 0.190615835777126 0.247800586510264 0.165689149560117 0.252199413489736 0.215542521994135 0.221407624633431 0.164222873900293 0.256598240469208 0.231671554252199 0.165689149560117 0.180351906158358 0.249266862170088 0.19941348973607 0.26099706744868 0.233137829912023
0.291788856304985 0.259530791788856 0.241935483870968 0.299120234604106 0.268328445747801 0.316715542521994 0.266862170087977 0.247800586510264 0.265395894428152 0.312316715542522 0.294721407624633 0.282991202346041 0.249266862170088 0.316715542521994 0.278592375366569 0.318181818181818 0.280058651026393 0.221407624633431
0.343108504398827 0.304985337243402 0.280058651026393 0.306451612903226 0.296187683284457 0.344574780058651 0.30058651026393 0.338709677419355 0.328445747800587 0.346041055718475 0.303519061583578 0.31524926686217 0.326979472140763 0.30791788856305 0.313782991202346 0.337243401759531 0.331378299120235 0.297653958944281 0.337243401759531
0.287390029325513 0.252199413489736 0.275659824046921 0.303519061583578 0.249266862170088 0.319648093841642 0.297653958944281 0.318181818181818 0.249266862170088 0.332844574780059 0.293255131964809 0.243401759530792 0.290322580645161 0.331378299120235 0.287390029325513 0.312316715542522 0.304985337243402 0.250733137829912 0.331378299120235 0.338709677419355
0.321114369501466 0.275659824046921 0.19941348973607 0.218475073313783 0.225806451612903 0.268328445747801 0.240469208211144 0.296187683284457 0.291788856304985 0.297653958944281 0.249266862170088 0.293255131964809 0.278592375366569 0.258064516129032 0.256598240469208 0.274193548387097 0.278592375366569 0.262463343108504 0.321114369501466 0.328445747800587 0.30791788856305
0.272727272727273 0.25366568914956 0.291788856304985 0.335777126099707 0.268328445747801 0.332844574780059 0.280058651026393 0.293255131964809 0.256598240469208 0.350439882697947 0.325513196480938 0.240469208211144 0.284457478005865 0.324046920821114 0.302052785923754 0.332844574780059 0.325513196480938 0.247800586510264 0.309384164222874 0.356304985337243 0.306451612903226 0.334310850439883
0.296187683284457 0.237536656891496 0.180351906158358 0.211143695014663 0.19941348973607 0.224340175953079 0.190615835777126 0.255131964809384 0.249266862170088 0.258064516129032 0.203812316715543 0.259530791788856 0.241935483870968 0.233137829912023 0.234604105571848 0.244868035190616 0.24633431085044 0.224340175953079 0.287390029325513 0.304985337243402 0.302052785923754 0.224340175953079 0.304…
0.24633431085044 0.244868035190616 0.25366568914956 0.316715542521994 0.258064516129032 0.310850439882698 0.255131964809384 0.243401759530792 0.252199413489736 0.31524926686217 0.30058651026393 0.23900293255132 0.263929618768328 0.313782991202346 0.268328445747801 0.306451612903226 0.297653958944281 0.214076246334311 0.25366568914956 0.337243401759531 0.319648093841642 0.326979472140763 0.2140762…
0.243401759530792 0.143695014662757 0.221407624633431 0.272727272727273 0.175953079178886 0.272727272727273 0.241935483870968 0.244868035190616 0.180351906158358 0.304985337243402 0.262463343108504 0.19208211143695 0.224340175953079 0.284457478005865 0.240469208211144 0.299120234604106 0.266862170087977 0.149560117302053 0.266862170087977 0.316715542521994 0.252199413489736 0.282991202346041 0.26…
0.304985337243402 0.259530791788856 0.183284457478006 0.219941348973607 0.206744868035191 0.23900293255132 0.19941348973607 0.258064516129032 0.272727272727273 0.269794721407625 0.219941348973607 0.258064516129032 0.244868035190616 0.228739002932551 0.227272727272727 0.234604105571848 0.24633431085044 0.228739002932551 0.274193548387097 0.312316715542522 0.312316715542522 0.241935483870968 0.3181…
0.244868035190616 0.181818181818182 0.193548387096774 0.256598240469208 0.164222873900293 0.258064516129032 0.215542521994135 0.236070381231672 0.187683284457478 0.275659824046921 0.243401759530792 0.178885630498534 0.187683284457478 0.266862170087977 0.208211143695015 0.274193548387097 0.247800586510264 0.118768328445748 0.243401759530792 0.310850439882698 0.263929618768328 0.274193548387097 0.2…
0.265395894428152 0.186217008797654 0.133431085043988 0.19208211143695 0.139296187683284 0.217008797653959 0.165689149560117 0.205278592375367 0.211143695014663 0.234604105571848 0.148093841642229 0.193548387096774 0.183284457478006 0.180351906158358 0.158357771260997 0.19941348973607 0.206744868035191 0.167155425219941 0.236070381231672 0.280058651026393 0.269794721407625 0.222873900293255 0.265…
0.233137829912023 0.120234604105572 0.190615835777126 0.255131964809384 0.146627565982405 0.25366568914956 0.211143695014663 0.222873900293255 0.158357771260997 0.287390029325513 0.234604105571848 0.162756598240469 0.197947214076246 0.265395894428152 0.214076246334311 0.269794721407625 0.243401759530792 0.124633431085044 0.243401759530792 0.303519061583578 0.234604105571848 0.268328445747801 0.25…
0.290322580645161 0.243401759530792 0.209677419354839 0.259530791788856 0.224340175953079 0.258064516129032 0.227272727272727 0.256598240469208 0.26099706744868 0.269794721407625 0.228739002932551 0.241935483870968 0.209677419354839 0.241935483870968 0.228739002932551 0.252199413489736 0.244868035190616 0.209677419354839 0.256598240469208 0.312316715542522 0.303519061583578 0.265395894428152 0.29…
0.299120234604106 0.23900293255132 0.189149560117302 0.247800586510264 0.214076246334311 0.268328445747801 0.209677419354839 0.252199413489736 0.243401759530792 0.272727272727273 0.231671554252199 0.233137829912023 0.200879765395894 0.244868035190616 0.215542521994135 0.26099706744868 0.249266862170088 0.205278592375367 0.262463343108504 0.324046920821114 0.304985337243402 0.255131964809384 0.310…
0.231671554252199 0.156891495601173 0.203812316715543 0.259530791788856 0.170087976539589 0.259530791788856 0.218475073313783 0.224340175953079 0.171554252199413 0.290322580645161 0.25366568914956 0.107038123167155 0.203812316715543 0.258064516129032 0.205278592375367 0.268328445747801 0.256598240469208 0.142228739002933 0.24633431085044 0.296187683284457 0.234604105571848 0.26099706744868 0.2184…
0.277126099706745 0.215542521994135 0.165689149560117 0.222873900293255 0.165689149560117 0.244868035190616 0.18475073313783 0.212609970674487 0.230205278592375 0.259530791788856 0.187683284457478 0.209677419354839 0.190615835777126 0.218475073313783 0.109970674486804 0.225806451612903 0.241935483870968 0.181818181818182 0.256598240469208 0.306451612903226 0.297653958944281 0.255131964809384 0.28…
0.274193548387097 0.211143695014663 0.146627565982405 0.206744868035191 0.156891495601173 0.221407624633431 0.17741935483871 0.23900293255132 0.240469208211144 0.24633431085044 0.189149560117302 0.215542521994135 0.200879765395894 0.200879765395894 0.180351906158358 0.231671554252199 0.206744868035191 0.189149560117302 0.262463343108504 0.309384164222874 0.299120234604106 0.222873900293255 0.2917…
0.293255131964809 0.203812316715543 0.183284457478006 0.23900293255132 0.180351906158358 0.236070381231672 0.196480938416422 0.227272727272727 0.228739002932551 0.250733137829912 0.227272727272727 0.222873900293255 0.233137829912023 0.249266862170088 0.227272727272727 0.25366568914956 0.236070381231672 0.190615835777126 0.265395894428152 0.31524926686217 0.281524926686217 0.252199413489736 0.2961…
0.269794721407625 0.180351906158358 0.164222873900293 0.228739002932551 0.092375366568915 0.256598240469208 0.189149560117302 0.237536656891496 0.205278592375367 0.274193548387097 0.205278592375367 0.202346041055719 0.217008797653959 0.231671554252199 0.19208211143695 0.252199413489736 0.252199413489736 0.173020527859237 0.277126099706745 0.321114369501466 0.272727272727273 0.23900293255132 0.280…
0.326979472140763 0.287390029325513 0.234604105571848 0.263929618768328 0.241935483870968 0.278592375366569 0.263929618768328 0.296187683284457 0.275659824046921 0.31524926686217 0.259530791788856 0.269794721407625 0.277126099706745 0.266862170087977 0.26099706744868 0.287390029325513 0.282991202346041 0.256598240469208 0.30058651026393 0.341642228739003 0.313782991202346 0.294721407624633 0.3284…
0.278592375366569 0.230205278592375 0.26099706744868 0.293255131964809 0.268328445747801 0.313782991202346 0.284457478005865 0.31524926686217 0.243401759530792 0.332844574780059 0.30791788856305 0.215542521994135 0.259530791788856 0.31524926686217 0.296187683284457 0.319648093841642 0.313782991202346 0.228739002932551 0.312316715542522 0.340175953079179 0.287390029325513 0.30791788856305 0.315249…
0.325513196480938 0.304985337243402 0.30058651026393 0.344574780058651 0.309384164222874 0.373900293255132 0.309384164222874 0.269794721407625 0.332844574780059 0.348973607038123 0.329912023460411 0.32258064516129 0.321114369501466 0.341642228739003 0.331378299120235 0.335777126099707 0.316715542521994 0.297653958944281 0.294721407624633 0.360703812316716 0.36950146627566 0.351906158357771 0.3167…
0.287390029325513 0.255131964809384 0.258064516129032 0.306451612903226 0.268328445747801 0.326979472140763 0.282991202346041 0.241935483870968 0.281524926686217 0.309384164222874 0.303519061583578 0.262463343108504 0.288856304985337 0.318181818181818 0.293255131964809 0.334310850439883 0.293255131964809 0.217008797653959 0.275659824046921 0.328445747800587 0.332844574780059 0.326979472140763 0.2…
0.304985337243402 0.293255131964809 0.293255131964809 0.331378299120235 0.31524926686217 0.347507331378299 0.294721407624633 0.299120234604106 0.321114369501466 0.356304985337243 0.326979472140763 0.309384164222874 0.318181818181818 0.346041055718475 0.329912023460411 0.368035190615836 0.329912023460411 0.258064516129032 0.294721407624633 0.351906158357771 0.357771260997067 0.357771260997067 0.31…
0.256598240469208 0.249266862170088 0.249266862170088 0.302052785923754 0.25366568914956 0.318181818181818 0.24633431085044 0.233137829912023 0.252199413489736 0.313782991202346 0.287390029325513 0.25366568914956 0.252199413489736 0.306451612903226 0.26099706744868 0.310850439882698 0.277126099706745 0.215542521994135 0.25366568914956 0.338709677419355 0.335777126099707 0.331378299120235 0.227272…
0.256598240469208 0.24633431085044 0.25366568914956 0.316715542521994 0.25366568914956 0.31524926686217 0.266862170087977 0.224340175953079 0.263929618768328 0.313782991202346 0.291788856304985 0.25366568914956 0.262463343108504 0.303519061583578 0.263929618768328 0.306451612903226 0.291788856304985 0.209677419354839 0.233137829912023 0.337243401759531 0.328445747800587 0.316715542521994 0.249266…
0.331378299120235 0.304985337243402 0.296187683284457 0.326979472140763 0.326979472140763 0.344574780058651 0.287390029325513 0.244868035190616 0.325513196480938 0.338709677419355 0.328445747800587 0.316715542521994 0.309384164222874 0.344574780058651 0.312316715542522 0.338709677419355 0.32258064516129 0.274193548387097 0.269794721407625 0.373900293255132 0.363636363636364 0.347507331378299 0.31…
0.249266862170088 0.256598240469208 0.249266862170088 0.299120234604106 0.255131964809384 0.313782991202346 0.262463343108504 0.247800586510264 0.252199413489736 0.31524926686217 0.296187683284457 0.250733137829912 0.272727272727273 0.319648093841642 0.274193548387097 0.325513196480938 0.296187683284457 0.218475073313783 0.256598240469208 0.337243401759531 0.31524926686217 0.324046920821114 0.252…
0.310850439882698 0.271260997067449 0.266862170087977 0.32258064516129 0.281524926686217 0.329912023460411 0.282991202346041 0.256598240469208 0.299120234604106 0.324046920821114 0.304985337243402 0.282991202346041 0.30791788856305 0.331378299120235 0.299120234604106 0.338709677419355 0.287390029325513 0.240469208211144 0.284457478005865 0.353372434017595 0.337243401759531 0.329912023460411 0.285…
0.278592375366569 0.258064516129032 0.262463343108504 0.328445747800587 0.266862170087977 0.319648093841642 0.266862170087977 0.228739002932551 0.278592375366569 0.318181818181818 0.293255131964809 0.282991202346041 0.284457478005865 0.30791788856305 0.288856304985337 0.326979472140763 0.287390029325513 0.237536656891496 0.247800586510264 0.354838709677419 0.348973607038123 0.340175953079179 0.28…
0.312316715542522 0.30791788856305 0.303519061583578 0.337243401759531 0.318181818181818 0.354838709677419 0.30058651026393 0.282991202346041 0.31524926686217 0.346041055718475 0.324046920821114 0.32258064516129 0.326979472140763 0.346041055718475 0.332844574780059 0.331378299120235 0.326979472140763 0.296187683284457 0.287390029325513 0.36217008797654 0.360703812316716 0.354838709677419 0.325513…
0.297653958944281 0.277126099706745 0.269794721407625 0.31524926686217 0.282991202346041 0.331378299120235 0.280058651026393 0.263929618768328 0.291788856304985 0.331378299120235 0.310850439882698 0.280058651026393 0.291788856304985 0.324046920821114 0.296187683284457 0.329912023460411 0.313782991202346 0.25366568914956 0.275659824046921 0.343108504398827 0.359237536656892 0.335777126099707 0.299…
0.231671554252199 0.269794721407625 0.277126099706745 0.332844574780059 0.290322580645161 0.319648093841642 0.280058651026393 0.274193548387097 0.266862170087977 0.326979472140763 0.30058651026393 0.250733137829912 0.275659824046921 0.319648093841642 0.293255131964809 0.324046920821114 0.313782991202346 0.234604105571848 0.272727272727273 0.347507331378299 0.325513196480938 0.344574780058651 0.23…
0.288856304985337 0.277126099706745 0.265395894428152 0.313782991202346 0.274193548387097 0.324046920821114 0.266862170087977 0.252199413489736 0.284457478005865 0.324046920821114 0.30058651026393 0.275659824046921 0.281524926686217 0.319648093841642 0.290322580645161 0.329912023460411 0.294721407624633 0.249266862170088 0.269794721407625 0.360703812316716 0.341642228739003 0.329912023460411 0.28…
0.325513196480938 0.304985337243402 0.318181818181818 0.346041055718475 0.32258064516129 0.353372434017595 0.306451612903226 0.291788856304985 0.319648093841642 0.372434017595308 0.316715542521994 0.325513196480938 0.328445747800587 0.337243401759531 0.334310850439883 0.344574780058651 0.341642228739003 0.288856304985337 0.291788856304985 0.373900293255132 0.370967741935484 0.341642228739003 0.33…
0.321114369501466 0.326979472140763 0.328445747800587 0.356304985337243 0.328445747800587 0.350439882697947 0.328445747800587 0.293255131964809 0.329912023460411 0.373900293255132 0.32258064516129 0.335777126099707 0.334310850439883 0.328445747800587 0.343108504398827 0.340175953079179 0.359237536656892 0.293255131964809 0.304985337243402 0.366568914956012 0.370967741935484 0.381231671554252 0.31…
0.344574780058651 0.340175953079179 0.32258064516129 0.354838709677419 0.318181818181818 0.36217008797654 0.309384164222874 0.309384164222874 0.348973607038123 0.350439882697947 0.325513196480938 0.334310850439883 0.344574780058651 0.356304985337243 0.337243401759531 0.350439882697947 0.335777126099707 0.30058651026393 0.310850439882698 0.37683284457478 0.381231671554252 0.370967741935484 0.34457…
0.309384164222874 0.296187683284457 0.288856304985337 0.306451612903226 0.291788856304985 0.348973607038123 0.293255131964809 0.256598240469208 0.299120234604106 0.334310850439883 0.32258064516129 0.288856304985337 0.291788856304985 0.335777126099707 0.30058651026393 0.325513196480938 0.312316715542522 0.256598240469208 0.277126099706745 0.363636363636364 0.343108504398827 0.340175953079179 0.297…
0.365102639296188 0.353372434017595 0.338709677419355 0.37683284457478 0.365102639296188 0.388563049853372 0.348973607038123 0.334310850439883 0.368035190615836 0.382697947214076 0.365102639296188 0.370967741935484 0.359237536656892 0.370967741935484 0.370967741935484 0.385630498533724 0.366568914956012 0.32258064516129 0.332844574780059 0.392961876832845 0.391495601173021 0.373900293255132 0.340…
0.340175953079179 0.31524926686217 0.309384164222874 0.353372434017595 0.313782991202346 0.346041055718475 0.303519061583578 0.297653958944281 0.334310850439883 0.354838709677419 0.329912023460411 0.325513196480938 0.313782991202346 0.351906158357771 0.324046920821114 0.340175953079179 0.332844574780059 0.293255131964809 0.284457478005865 0.363636363636364 0.366568914956012 0.344574780058651 0.32…
0.24633431085044 0.215542521994135 0.221407624633431 0.285923753665689 0.214076246334311 0.294721407624633 0.23900293255132 0.24633431085044 0.237536656891496 0.306451612903226 0.256598240469208 0.225806451612903 0.221407624633431 0.277126099706745 0.243401759530792 0.294721407624633 0.284457478005865 0.183284457478006 0.25366568914956 0.312316715542522 0.287390029325513 0.288856304985337 0.26686…
0.335777126099707 0.316715542521994 0.303519061583578 0.353372434017595 0.321114369501466 0.347507331378299 0.316715542521994 0.287390029325513 0.324046920821114 0.347507331378299 0.337243401759531 0.324046920821114 0.318181818181818 0.351906158357771 0.335777126099707 0.343108504398827 0.319648093841642 0.281524926686217 0.313782991202346 0.372434017595308 0.378299120234604 0.365102639296188 0.3…
0.353372434017595 0.332844574780059 0.31524926686217 0.360703812316716 0.344574780058651 0.36217008797654 0.32258064516129 0.303519061583578 0.347507331378299 0.353372434017595 0.347507331378299 0.340175953079179 0.347507331378299 0.356304985337243 0.356304985337243 0.375366568914956 0.347507331378299 0.313782991202346 0.302052785923754 0.365102639296188 0.363636363636364 0.363636363636364 0.3416…
0.275659824046921 0.281524926686217 0.287390029325513 0.332844574780059 0.304985337243402 0.331378299120235 0.268328445747801 0.263929618768328 0.291788856304985 0.335777126099707 0.306451612903226 0.310850439882698 0.302052785923754 0.321114369501466 0.310850439882698 0.326979472140763 0.324046920821114 0.255131964809384 0.274193548387097 0.351906158357771 0.359237536656892 0.341642228739003 0.3…
0.284457478005865 0.252199413489736 0.249266862170088 0.299120234604106 0.249266862170088 0.32258064516129 0.255131964809384 0.218475073313783 0.277126099706745 0.310850439882698 0.302052785923754 0.26099706744868 0.277126099706745 0.304985337243402 0.272727272727273 0.318181818181818 0.281524926686217 0.222873900293255 0.255131964809384 0.341642228739003 0.340175953079179 0.325513196480938 0.269…
0.293255131964809 0.316715542521994 0.338709677419355 0.368035190615836 0.354838709677419 0.388563049853372 0.346041055718475 0.335777126099707 0.329912023460411 0.379765395894428 0.365102639296188 0.319648093841642 0.346041055718475 0.385630498533724 0.363636363636364 0.366568914956012 0.366568914956012 0.303519061583578 0.334310850439883 0.382697947214076 0.365102639296188 0.381231671554252 0.2…
0.31524926686217 0.284457478005865 0.284457478005865 0.318181818181818 0.30058651026393 0.337243401759531 0.304985337243402 0.291788856304985 0.297653958944281 0.346041055718475 0.318181818181818 0.30058651026393 0.313782991202346 0.30791788856305 0.331378299120235 0.338709677419355 0.306451612903226 0.268328445747801 0.324046920821114 0.347507331378299 0.332844574780059 0.348973607038123 0.30791…
0.284457478005865 0.285923753665689 0.280058651026393 0.338709677419355 0.285923753665689 0.346041055718475 0.297653958944281 0.293255131964809 0.303519061583578 0.343108504398827 0.319648093841642 0.297653958944281 0.296187683284457 0.312316715542522 0.318181818181818 0.340175953079179 0.30791788856305 0.271260997067449 0.296187683284457 0.353372434017595 0.324046920821114 0.341642228739003 0.26…
0.284457478005865 0.265395894428152 0.244868035190616 0.296187683284457 0.258064516129032 0.291788856304985 0.244868035190616 0.243401759530792 0.268328445747801 0.30058651026393 0.288856304985337 0.255131964809384 0.272727272727273 0.288856304985337 0.266862170087977 0.294721407624633 0.287390029325513 0.233137829912023 0.265395894428152 0.321114369501466 0.312316715542522 0.288856304985337 0.28…
0.278592375366569 0.274193548387097 0.259530791788856 0.30791788856305 0.274193548387097 0.319648093841642 0.259530791788856 0.231671554252199 0.288856304985337 0.326979472140763 0.293255131964809 0.280058651026393 0.269794721407625 0.304985337243402 0.277126099706745 0.316715542521994 0.290322580645161 0.241935483870968 0.255131964809384 0.346041055718475 0.343108504398827 0.328445747800587 0.28…
0.297653958944281 0.281524926686217 0.303519061583578 0.335777126099707 0.313782991202346 0.335777126099707 0.296187683284457 0.268328445747801 0.313782991202346 0.335777126099707 0.329912023460411 0.304985337243402 0.303519061583578 0.337243401759531 0.316715542521994 0.338709677419355 0.32258064516129 0.275659824046921 0.281524926686217 0.363636363636364 0.346041055718475 0.347507331378299 0.32…
0.282991202346041 0.259530791788856 0.252199413489736 0.310850439882698 0.263929618768328 0.313782991202346 0.25366568914956 0.212609970674487 0.269794721407625 0.30791788856305 0.306451612903226 0.266862170087977 0.271260997067449 0.310850439882698 0.275659824046921 0.306451612903226 0.280058651026393 0.222873900293255 0.231671554252199 0.353372434017595 0.331378299120235 0.331378299120235 0.274…
0.275659824046921 0.271260997067449 0.265395894428152 0.326979472140763 0.272727272727273 0.32258064516129 0.277126099706745 0.234604105571848 0.291788856304985 0.326979472140763 0.288856304985337 0.284457478005865 0.278592375366569 0.31524926686217 0.287390029325513 0.313782991202346 0.310850439882698 0.240469208211144 0.25366568914956 0.346041055718475 0.340175953079179 0.332844574780059 0.2815…
0.280058651026393 0.255131964809384 0.258064516129032 0.306451612903226 0.25366568914956 0.312316715542522 0.26099706744868 0.233137829912023 0.263929618768328 0.30058651026393 0.284457478005865 0.263929618768328 0.268328445747801 0.297653958944281 0.271260997067449 0.306451612903226 0.284457478005865 0.219941348973607 0.252199413489736 0.326979472140763 0.313782991202346 0.318181818181818 0.2595…
0.30791788856305 0.285923753665689 0.293255131964809 0.338709677419355 0.284457478005865 0.325513196480938 0.275659824046921 0.243401759530792 0.294721407624633 0.332844574780059 0.316715542521994 0.284457478005865 0.288856304985337 0.313782991202346 0.30058651026393 0.321114369501466 0.318181818181818 0.243401759530792 0.275659824046921 0.359237536656892 0.351906158357771 0.344574780058651 0.302…
0.337243401759531 0.316715542521994 0.318181818181818 0.348973607038123 0.325513196480938 0.359237536656892 0.312316715542522 0.263929618768328 0.329912023460411 0.354838709677419 0.334310850439883 0.319648093841642 0.337243401759531 0.344574780058651 0.32258064516129 0.36217008797654 0.321114369501466 0.284457478005865 0.288856304985337 0.378299120234604 0.368035190615836 0.368035190615836 0.332…
0.306451612903226 0.30058651026393 0.280058651026393 0.344574780058651 0.296187683284457 0.36217008797654 0.297653958944281 0.263929618768328 0.302052785923754 0.341642228739003 0.312316715542522 0.299120234604106 0.31524926686217 0.32258064516129 0.288856304985337 0.329912023460411 0.334310850439883 0.259530791788856 0.291788856304985 0.36217008797654 0.368035190615836 0.353372434017595 0.302052…
0.332844574780059 0.340175953079179 0.329912023460411 0.368035190615836 0.346041055718475 0.365102639296188 0.326979472140763 0.313782991202346 0.335777126099707 0.368035190615836 0.353372434017595 0.341642228739003 0.346041055718475 0.350439882697947 0.344574780058651 0.359237536656892 0.356304985337243 0.30791788856305 0.316715542521994 0.404692082111437 0.391495601173021 0.370967741935484 0.34…
0.337243401759531 0.331378299120235 0.319648093841642 0.36217008797654 0.32258064516129 0.354838709677419 0.32258064516129 0.294721407624633 0.340175953079179 0.372434017595308 0.351906158357771 0.343108504398827 0.334310850439883 0.357771260997067 0.337243401759531 0.375366568914956 0.332844574780059 0.288856304985337 0.30791788856305 0.392961876832845 0.373900293255132 0.381231671554252 0.33870…
0.303519061583578 0.291788856304985 0.296187683284457 0.340175953079179 0.291788856304985 0.335777126099707 0.288856304985337 0.249266862170088 0.288856304985337 0.344574780058651 0.319648093841642 0.291788856304985 0.293255131964809 0.319648093841642 0.294721407624633 0.319648093841642 0.321114369501466 0.258064516129032 0.275659824046921 0.359237536656892 0.340175953079179 0.347507331378299 0.2…
0.282991202346041 0.265395894428152 0.268328445747801 0.313782991202346 0.271260997067449 0.326979472140763 0.280058651026393 0.224340175953079 0.278592375366569 0.321114369501466 0.294721407624633 0.284457478005865 0.272727272727273 0.313782991202346 0.269794721407625 0.319648093841642 0.302052785923754 0.230205278592375 0.24633431085044 0.341642228739003 0.32258064516129 0.332844574780059 0.265…
0.282991202346041 0.256598240469208 0.243401759530792 0.288856304985337 0.249266862170088 0.297653958944281 0.249266862170088 0.228739002932551 0.275659824046921 0.299120234604106 0.282991202346041 0.256598240469208 0.268328445747801 0.278592375366569 0.266862170087977 0.31524926686217 0.280058651026393 0.217008797653959 0.250733137829912 0.325513196480938 0.319648093841642 0.309384164222874 0.25…
0.313782991202346 0.294721407624633 0.294721407624633 0.329912023460411 0.306451612903226 0.332844574780059 0.297653958944281 0.265395894428152 0.309384164222874 0.341642228739003 0.321114369501466 0.303519061583578 0.297653958944281 0.328445747800587 0.321114369501466 0.332844574780059 0.304985337243402 0.271260997067449 0.281524926686217 0.354838709677419 0.354838709677419 0.340175953079179 0.3…
0.225806451612903 0.262463343108504 0.265395894428152 0.321114369501466 0.269794721407625 0.335777126099707 0.262463343108504 0.25366568914956 0.25366568914956 0.324046920821114 0.302052785923754 0.255131964809384 0.277126099706745 0.321114369501466 0.291788856304985 0.331378299120235 0.30791788856305 0.230205278592375 0.271260997067449 0.346041055718475 0.328445747800587 0.332844574780059 0.2214…
0.294721407624633 0.266862170087977 0.252199413489736 0.312316715542522 0.268328445747801 0.326979472140763 0.266862170087977 0.221407624633431 0.281524926686217 0.312316715542522 0.302052785923754 0.269794721407625 0.284457478005865 0.30058651026393 0.284457478005865 0.334310850439883 0.293255131964809 0.228739002932551 0.237536656891496 0.347507331378299 0.356304985337243 0.334310850439883 0.26…
0.30791788856305 0.291788856304985 0.278592375366569 0.321114369501466 0.274193548387097 0.338709677419355 0.263929618768328 0.256598240469208 0.312316715542522 0.331378299120235 0.316715542521994 0.290322580645161 0.302052785923754 0.326979472140763 0.278592375366569 0.32258064516129 0.316715542521994 0.256598240469208 0.269794721407625 0.353372434017595 0.338709677419355 0.344574780058651 0.297…
0.274193548387097 0.265395894428152 0.250733137829912 0.309384164222874 0.262463343108504 0.326979472140763 0.268328445747801 0.237536656891496 0.266862170087977 0.326979472140763 0.287390029325513 0.272727272727273 0.268328445747801 0.297653958944281 0.281524926686217 0.324046920821114 0.303519061583578 0.230205278592375 0.262463343108504 0.347507331378299 0.343108504398827 0.334310850439883 0.2…
0.280058651026393 0.258064516129032 0.265395894428152 0.310850439882698 0.271260997067449 0.313782991202346 0.266862170087977 0.237536656891496 0.282991202346041 0.331378299120235 0.296187683284457 0.280058651026393 0.291788856304985 0.299120234604106 0.281524926686217 0.316715542521994 0.302052785923754 0.233137829912023 0.265395894428152 0.36217008797654 0.338709677419355 0.319648093841642 0.27…
0.280058651026393 0.23900293255132 0.240469208211144 0.304985337243402 0.24633431085044 0.313782991202346 0.259530791788856 0.222873900293255 0.255131964809384 0.309384164222874 0.280058651026393 0.262463343108504 0.269794721407625 0.296187683284457 0.24633431085044 0.312316715542522 0.287390029325513 0.209677419354839 0.236070381231672 0.334310850439883 0.32258064516129 0.313782991202346 0.27565…
0.278592375366569 0.236070381231672 0.228739002932551 0.290322580645161 0.240469208211144 0.302052785923754 0.247800586510264 0.211143695014663 0.255131964809384 0.296187683284457 0.268328445747801 0.244868035190616 0.258064516129032 0.281524926686217 0.24633431085044 0.303519061583578 0.266862170087977 0.202346041055719 0.230205278592375 0.337243401759531 0.32258064516129 0.310850439882698 0.250…
0.297653958944281 0.303519061583578 0.280058651026393 0.340175953079179 0.30791788856305 0.324046920821114 0.299120234604106 0.266862170087977 0.302052785923754 0.343108504398827 0.316715542521994 0.303519061583578 0.306451612903226 0.329912023460411 0.310850439882698 0.335777126099707 0.325513196480938 0.255131964809384 0.277126099706745 0.36217008797654 0.366568914956012 0.351906158357771 0.294…
0.299120234604106 0.280058651026393 0.271260997067449 0.332844574780059 0.285923753665689 0.335777126099707 0.268328445747801 0.243401759530792 0.296187683284457 0.334310850439883 0.31524926686217 0.290322580645161 0.294721407624633 0.332844574780059 0.271260997067449 0.329912023460411 0.304985337243402 0.249266862170088 0.262463343108504 0.360703812316716 0.347507331378299 0.329912023460411 0.29…
0.31524926686217 0.268328445747801 0.26099706744868 0.312316715542522 0.285923753665689 0.31524926686217 0.272727272727273 0.231671554252199 0.291788856304985 0.304985337243402 0.310850439882698 0.281524926686217 0.281524926686217 0.306451612903226 0.281524926686217 0.324046920821114 0.278592375366569 0.23900293255132 0.258064516129032 0.338709677419355 0.344574780058651 0.344574780058651 0.28152…
0.291788856304985 0.262463343108504 0.258064516129032 0.313782991202346 0.272727272727273 0.331378299120235 0.266862170087977 0.219941348973607 0.263929618768328 0.324046920821114 0.294721407624633 0.269794721407625 0.268328445747801 0.309384164222874 0.269794721407625 0.313782991202346 0.313782991202346 0.221407624633431 0.265395894428152 0.354838709677419 0.335777126099707 0.332844574780059 0.2…
0.36217008797654 0.31524926686217 0.353372434017595 0.394428152492669 0.353372434017595 0.397360703812317 0.351906158357771 0.353372434017595 0.337243401759531 0.400293255131965 0.36950146627566 0.338709677419355 0.356304985337243 0.397360703812317 0.350439882697947 0.378299120234604 0.375366568914956 0.331378299120235 0.359237536656892 0.400293255131965 0.395894428152493 0.387096774193548 0.3695…
0.309384164222874 0.306451612903226 0.299120234604106 0.343108504398827 0.306451612903226 0.347507331378299 0.299120234604106 0.275659824046921 0.32258064516129 0.357771260997067 0.329912023460411 0.309384164222874 0.310850439882698 0.326979472140763 0.319648093841642 0.335777126099707 0.328445747800587 0.271260997067449 0.294721407624633 0.368035190615836 0.373900293255132 0.356304985337243 0.30…
0.277126099706745 0.266862170087977 0.255131964809384 0.312316715542522 0.258064516129032 0.316715542521994 0.268328445747801 0.227272727272727 0.265395894428152 0.309384164222874 0.291788856304985 0.268328445747801 0.272727272727273 0.288856304985337 0.266862170087977 0.312316715542522 0.290322580645161 0.221407624633431 0.256598240469208 0.346041055718475 0.338709677419355 0.318181818181818 0.2…
0.247800586510264 0.247800586510264 0.262463343108504 0.316715542521994 0.26099706744868 0.321114369501466 0.255131964809384 0.244868035190616 0.243401759530792 0.313782991202346 0.293255131964809 0.225806451612903 0.265395894428152 0.304985337243402 0.280058651026393 0.313782991202346 0.297653958944281 0.206744868035191 0.268328445747801 0.343108504398827 0.318181818181818 0.331378299120235 0.21…
0.340175953079179 0.318181818181818 0.313782991202346 0.338709677419355 0.335777126099707 0.347507331378299 0.313782991202346 0.30791788856305 0.32258064516129 0.356304985337243 0.340175953079179 0.337243401759531 0.331378299120235 0.344574780058651 0.348973607038123 0.368035190615836 0.328445747800587 0.297653958944281 0.313782991202346 0.375366568914956 0.381231671554252 0.354838709677419 0.328…
0.304985337243402 0.274193548387097 0.277126099706745 0.334310850439883 0.290322580645161 0.338709677419355 0.294721407624633 0.259530791788856 0.310850439882698 0.328445747800587 0.312316715542522 0.309384164222874 0.287390029325513 0.30791788856305 0.303519061583578 0.332844574780059 0.312316715542522 0.258064516129032 0.275659824046921 0.348973607038123 0.348973607038123 0.356304985337243 0.29…
0.228739002932551 0.244868035190616 0.256598240469208 0.310850439882698 0.259530791788856 0.326979472140763 0.258064516129032 0.240469208211144 0.24633431085044 0.312316715542522 0.294721407624633 0.234604105571848 0.265395894428152 0.316715542521994 0.268328445747801 0.324046920821114 0.290322580645161 0.203812316715543 0.259530791788856 0.338709677419355 0.32258064516129 0.326979472140763 0.237…
0.302052785923754 0.284457478005865 0.274193548387097 0.316715542521994 0.285923753665689 0.331378299120235 0.278592375366569 0.259530791788856 0.288856304985337 0.313782991202346 0.309384164222874 0.30058651026393 0.296187683284457 0.31524926686217 0.303519061583578 0.334310850439883 0.296187683284457 0.24633431085044 0.268328445747801 0.353372434017595 0.347507331378299 0.329912023460411 0.2859…
0.303519061583578 0.281524926686217 0.297653958944281 0.350439882697947 0.297653958944281 0.343108504398827 0.282991202346041 0.268328445747801 0.309384164222874 0.334310850439883 0.318181818181818 0.30791788856305 0.290322580645161 0.332844574780059 0.309384164222874 0.347507331378299 0.316715542521994 0.258064516129032 0.263929618768328 0.368035190615836 0.359237536656892 0.335777126099707 0.30…
0.281524926686217 0.256598240469208 0.247800586510264 0.316715542521994 0.256598240469208 0.319648093841642 0.262463343108504 0.234604105571848 0.269794721407625 0.324046920821114 0.299120234604106 0.272727272727273 0.271260997067449 0.30791788856305 0.282991202346041 0.331378299120235 0.291788856304985 0.234604105571848 0.24633431085044 0.344574780058651 0.324046920821114 0.326979472140763 0.268…
0.297653958944281 0.274193548387097 0.282991202346041 0.324046920821114 0.291788856304985 0.332844574780059 0.266862170087977 0.243401759530792 0.299120234604106 0.347507331378299 0.31524926686217 0.290322580645161 0.287390029325513 0.318181818181818 0.299120234604106 0.31524926686217 0.30058651026393 0.255131964809384 0.269794721407625 0.354838709677419 0.326979472140763 0.332844574780059 0.2903…
0.215542521994135 0.112903225806452 0.183284457478006 0.252199413489736 0.151026392961877 0.259530791788856 0.215542521994135 0.233137829912023 0.145161290322581 0.280058651026393 0.240469208211144 0.151026392961877 0.206744868035191 0.263929618768328 0.214076246334311 0.274193548387097 0.24633431085044 0.121700879765396 0.237536656891496 0.299120234604106 0.225806451612903 0.271260997067449 0.23…
0.240469208211144 0.271260997067449 0.271260997067449 0.321114369501466 0.285923753665689 0.329912023460411 0.271260997067449 0.26099706744868 0.258064516129032 0.332844574780059 0.30791788856305 0.259530791788856 0.278592375366569 0.332844574780059 0.293255131964809 0.334310850439883 0.319648093841642 0.224340175953079 0.266862170087977 0.365102639296188 0.329912023460411 0.31524926686217 0.2463…
0.26099706744868 0.281524926686217 0.297653958944281 0.343108504398827 0.30058651026393 0.347507331378299 0.280058651026393 0.287390029325513 0.288856304985337 0.337243401759531 0.31524926686217 0.274193548387097 0.284457478005865 0.331378299120235 0.321114369501466 0.328445747800587 0.306451612903226 0.262463343108504 0.291788856304985 0.346041055718475 0.346041055718475 0.338709677419355 0.2712…
0.293255131964809 0.309384164222874 0.324046920821114 0.354838709677419 0.324046920821114 0.360703812316716 0.306451612903226 0.312316715542522 0.303519061583578 0.366568914956012 0.334310850439883 0.288856304985337 0.328445747800587 0.348973607038123 0.335777126099707 0.363636363636364 0.326979472140763 0.280058651026393 0.319648093841642 0.365102639296188 0.353372434017595 0.36950146627566 0.27…
0.303519061583578 0.303519061583578 0.31524926686217 0.368035190615836 0.331378299120235 0.356304985337243 0.310850439882698 0.302052785923754 0.304985337243402 0.366568914956012 0.338709677419355 0.303519061583578 0.304985337243402 0.357771260997067 0.331378299120235 0.356304985337243 0.346041055718475 0.280058651026393 0.316715542521994 0.365102639296188 0.36217008797654 0.36950146627566 0.2683…
0.234604105571848 0.24633431085044 0.244868035190616 0.303519061583578 0.256598240469208 0.313782991202346 0.243401759530792 0.237536656891496 0.23900293255132 0.313782991202346 0.287390029325513 0.231671554252199 0.255131964809384 0.310850439882698 0.268328445747801 0.306451612903226 0.284457478005865 0.205278592375367 0.249266862170088 0.334310850439883 0.310850439882698 0.325513196480938 0.227…
0.250733137829912 0.23900293255132 0.272727272727273 0.31524926686217 0.274193548387097 0.329912023460411 0.263929618768328 0.268328445747801 0.250733137829912 0.32258064516129 0.304985337243402 0.26099706744868 0.275659824046921 0.325513196480938 0.275659824046921 0.321114369501466 0.293255131964809 0.224340175953079 0.269794721407625 0.337243401759531 0.309384164222874 0.332844574780059 0.24486…
0.227272727272727 0.183284457478006 0.218475073313783 0.282991202346041 0.202346041055719 0.277126099706745 0.240469208211144 0.241935483870968 0.170087976539589 0.299120234604106 0.265395894428152 0.189149560117302 0.219941348973607 0.285923753665689 0.222873900293255 0.303519061583578 0.268328445747801 0.152492668621701 0.265395894428152 0.316715542521994 0.244868035190616 0.293255131964809 0.2…
0.274193548387097 0.282991202346041 0.269794721407625 0.316715542521994 0.287390029325513 0.316715542521994 0.278592375366569 0.299120234604106 0.277126099706745 0.340175953079179 0.303519061583578 0.274193548387097 0.293255131964809 0.30791788856305 0.312316715542522 0.31524926686217 0.318181818181818 0.249266862170088 0.309384164222874 0.348973607038123 0.318181818181818 0.324046920821114 0.263…
0.24633431085044 0.268328445747801 0.272727272727273 0.316715542521994 0.278592375366569 0.334310850439883 0.263929618768328 0.262463343108504 0.268328445747801 0.319648093841642 0.302052785923754 0.25366568914956 0.281524926686217 0.312316715542522 0.290322580645161 0.32258064516129 0.296187683284457 0.240469208211144 0.277126099706745 0.334310850439883 0.329912023460411 0.343108504398827 0.2463…
0.294721407624633 0.297653958944281 0.310850439882698 0.36217008797654 0.319648093841642 0.356304985337243 0.310850439882698 0.297653958944281 0.30791788856305 0.343108504398827 0.334310850439883 0.280058651026393 0.32258064516129 0.344574780058651 0.331378299120235 0.357771260997067 0.341642228739003 0.280058651026393 0.321114369501466 0.370967741935484 0.347507331378299 0.365102639296188 0.2771…
0.297653958944281 0.309384164222874 0.331378299120235 0.36950146627566 0.331378299120235 0.372434017595308 0.30791788856305 0.309384164222874 0.306451612903226 0.356304985337243 0.337243401759531 0.304985337243402 0.313782991202346 0.354838709677419 0.344574780058651 0.365102639296188 0.344574780058651 0.284457478005865 0.313782991202346 0.382697947214076 0.353372434017595 0.36950146627566 0.2932…
0.282991202346041 0.309384164222874 0.328445747800587 0.357771260997067 0.338709677419355 0.37683284457478 0.328445747800587 0.318181818181818 0.30791788856305 0.36217008797654 0.354838709677419 0.302052785923754 0.324046920821114 0.363636363636364 0.347507331378299 0.36950146627566 0.343108504398827 0.280058651026393 0.316715542521994 0.373900293255132 0.363636363636364 0.387096774193548 0.28739…
0.277126099706745 0.284457478005865 0.291788856304985 0.351906158357771 0.302052785923754 0.348973607038123 0.287390029325513 0.265395894428152 0.282991202346041 0.343108504398827 0.328445747800587 0.266862170087977 0.302052785923754 0.326979472140763 0.30791788856305 0.338709677419355 0.329912023460411 0.256598240469208 0.290322580645161 0.36217008797654 0.344574780058651 0.341642228739003 0.256…
0.252199413489736 0.297653958944281 0.294721407624633 0.354838709677419 0.284457478005865 0.348973607038123 0.288856304985337 0.281524926686217 0.280058651026393 0.346041055718475 0.324046920821114 0.272727272727273 0.288856304985337 0.332844574780059 0.304985337243402 0.341642228739003 0.332844574780059 0.25366568914956 0.293255131964809 0.348973607038123 0.343108504398827 0.351906158357771 0.26…
0.255131964809384 0.272727272727273 0.278592375366569 0.321114369501466 0.278592375366569 0.332844574780059 0.277126099706745 0.275659824046921 0.259530791788856 0.318181818181818 0.306451612903226 0.249266862170088 0.280058651026393 0.31524926686217 0.281524926686217 0.31524926686217 0.310850439882698 0.237536656891496 0.293255131964809 0.344574780058651 0.312316715542522 0.334310850439883 0.227…
0.265395894428152 0.281524926686217 0.280058651026393 0.338709677419355 0.296187683284457 0.335777126099707 0.290322580645161 0.282991202346041 0.274193548387097 0.332844574780059 0.30791788856305 0.258064516129032 0.293255131964809 0.324046920821114 0.316715542521994 0.332844574780059 0.30791788856305 0.250733137829912 0.302052785923754 0.350439882697947 0.337243401759531 0.350439882697947 0.246…
0.275659824046921 0.290322580645161 0.303519061583578 0.350439882697947 0.312316715542522 0.346041055718475 0.30058651026393 0.293255131964809 0.275659824046921 0.359237536656892 0.332844574780059 0.263929618768328 0.296187683284457 0.356304985337243 0.318181818181818 0.354838709677419 0.325513196480938 0.262463343108504 0.291788856304985 0.37683284457478 0.356304985337243 0.353372434017595 0.275…
0.250733137829912 0.255131964809384 0.268328445747801 0.319648093841642 0.272727272727273 0.332844574780059 0.271260997067449 0.268328445747801 0.265395894428152 0.321114369501466 0.312316715542522 0.249266862170088 0.269794721407625 0.310850439882698 0.272727272727273 0.325513196480938 0.304985337243402 0.225806451612903 0.288856304985337 0.348973607038123 0.328445747800587 0.325513196480938 0.2…
0.265395894428152 0.274193548387097 0.280058651026393 0.341642228739003 0.285923753665689 0.338709677419355 0.272727272727273 0.266862170087977 0.274193548387097 0.325513196480938 0.309384164222874 0.269794721407625 0.284457478005865 0.329912023460411 0.293255131964809 0.331378299120235 0.325513196480938 0.250733137829912 0.297653958944281 0.343108504398827 0.332844574780059 0.347507331378299 0.2…
0.269794721407625 0.282991202346041 0.291788856304985 0.341642228739003 0.285923753665689 0.360703812316716 0.282991202346041 0.281524926686217 0.282991202346041 0.332844574780059 0.313782991202346 0.275659824046921 0.288856304985337 0.335777126099707 0.288856304985337 0.335777126099707 0.31524926686217 0.255131964809384 0.312316715542522 0.365102639296188 0.337243401759531 0.353372434017595 0.24…
0.262463343108504 0.281524926686217 0.280058651026393 0.344574780058651 0.303519061583578 0.344574780058651 0.285923753665689 0.281524926686217 0.285923753665689 0.340175953079179 0.318181818181818 0.263929618768328 0.302052785923754 0.334310850439883 0.294721407624633 0.341642228739003 0.326979472140763 0.259530791788856 0.296187683284457 0.359237536656892 0.348973607038123 0.341642228739003 0.2…
0.234604105571848 0.243401759530792 0.247800586510264 0.31524926686217 0.258064516129032 0.319648093841642 0.250733137829912 0.243401759530792 0.241935483870968 0.312316715542522 0.282991202346041 0.23900293255132 0.255131964809384 0.291788856304985 0.266862170087977 0.303519061583578 0.30058651026393 0.205278592375367 0.25366568914956 0.341642228739003 0.324046920821114 0.318181818181818 0.21260…
0.24633431085044 0.241935483870968 0.268328445747801 0.326979472140763 0.271260997067449 0.325513196480938 0.265395894428152 0.26099706744868 0.241935483870968 0.318181818181818 0.285923753665689 0.23900293255132 0.271260997067449 0.297653958944281 0.274193548387097 0.313782991202346 0.310850439882698 0.215542521994135 0.277126099706745 0.344574780058651 0.335777126099707 0.324046920821114 0.2170…
0.24633431085044 0.25366568914956 0.265395894428152 0.313782991202346 0.274193548387097 0.321114369501466 0.259530791788856 0.256598240469208 0.263929618768328 0.310850439882698 0.299120234604106 0.258064516129032 0.272727272727273 0.304985337243402 0.281524926686217 0.313782991202346 0.304985337243402 0.234604105571848 0.285923753665689 0.337243401759531 0.30791788856305 0.326979472140763 0.2258…
0.258064516129032 0.266862170087977 0.263929618768328 0.321114369501466 0.268328445747801 0.329912023460411 0.265395894428152 0.265395894428152 0.266862170087977 0.325513196480938 0.291788856304985 0.252199413489736 0.274193548387097 0.312316715542522 0.275659824046921 0.329912023460411 0.30058651026393 0.234604105571848 0.285923753665689 0.341642228739003 0.332844574780059 0.328445747800587 0.22…
0.255131964809384 0.256598240469208 0.272727272727273 0.321114369501466 0.271260997067449 0.331378299120235 0.275659824046921 0.266862170087977 0.252199413489736 0.326979472140763 0.297653958944281 0.240469208211144 0.274193548387097 0.309384164222874 0.278592375366569 0.324046920821114 0.296187683284457 0.218475073313783 0.294721407624633 0.337243401759531 0.312316715542522 0.337243401759531 0.2…
0.244868035190616 0.271260997067449 0.285923753665689 0.350439882697947 0.293255131964809 0.360703812316716 0.294721407624633 0.268328445747801 0.274193548387097 0.332844574780059 0.324046920821114 0.266862170087977 0.285923753665689 0.341642228739003 0.297653958944281 0.353372434017595 0.32258064516129 0.244868035190616 0.285923753665689 0.359237536656892 0.337243401759531 0.340175953079179 0.25…
0.274193548387097 0.291788856304985 0.299120234604106 0.346041055718475 0.302052785923754 0.357771260997067 0.296187683284457 0.284457478005865 0.288856304985337 0.354838709677419 0.334310850439883 0.290322580645161 0.309384164222874 0.340175953079179 0.32258064516129 0.344574780058651 0.328445747800587 0.274193548387097 0.294721407624633 0.356304985337243 0.347507331378299 0.354838709677419 0.25…
0.277126099706745 0.280058651026393 0.290322580645161 0.344574780058651 0.30791788856305 0.346041055718475 0.299120234604106 0.271260997067449 0.275659824046921 0.357771260997067 0.324046920821114 0.268328445747801 0.306451612903226 0.328445747800587 0.313782991202346 0.337243401759531 0.324046920821114 0.240469208211144 0.284457478005865 0.348973607038123 0.356304985337243 0.357771260997067 0.24…
0.299120234604106 0.312316715542522 0.316715542521994 0.363636363636364 0.326979472140763 0.354838709677419 0.296187683284457 0.310850439882698 0.313782991202346 0.356304985337243 0.334310850439883 0.30791788856305 0.332844574780059 0.347507331378299 0.326979472140763 0.381231671554252 0.331378299120235 0.287390029325513 0.306451612903226 0.366568914956012 0.365102639296188 0.347507331378299 0.28…
0.281524926686217 0.200879765395894 0.266862170087977 0.316715542521994 0.243401759530792 0.316715542521994 0.280058651026393 0.266862170087977 0.233137829912023 0.353372434017595 0.31524926686217 0.237536656891496 0.269794721407625 0.329912023460411 0.282991202346041 0.332844574780059 0.304985337243402 0.209677419354839 0.287390029325513 0.357771260997067 0.313782991202346 0.338709677419355 0.23…
0.277126099706745 0.30058651026393 0.312316715542522 0.340175953079179 0.31524926686217 0.360703812316716 0.302052785923754 0.303519061583578 0.302052785923754 0.360703812316716 0.334310850439883 0.294721407624633 0.31524926686217 0.344574780058651 0.325513196480938 0.337243401759531 0.337243401759531 0.277126099706745 0.306451612903226 0.366568914956012 0.372434017595308 0.360703812316716 0.2624…
0.284457478005865 0.313782991202346 0.321114369501466 0.356304985337243 0.331378299120235 0.357771260997067 0.328445747800587 0.321114369501466 0.285923753665689 0.357771260997067 0.337243401759531 0.299120234604106 0.332844574780059 0.359237536656892 0.350439882697947 0.353372434017595 0.344574780058651 0.284457478005865 0.316715542521994 0.379765395894428 0.373900293255132 0.365102639296188 0.3…
0.278592375366569 0.269794721407625 0.272727272727273 0.338709677419355 0.282991202346041 0.337243401759531 0.278592375366569 0.258064516129032 0.280058651026393 0.338709677419355 0.316715542521994 0.259530791788856 0.294721407624633 0.312316715542522 0.293255131964809 0.319648093841642 0.31524926686217 0.224340175953079 0.274193548387097 0.348973607038123 0.340175953079179 0.328445747800587 0.23…
0.316715542521994 0.319648093841642 0.340175953079179 0.373900293255132 0.351906158357771 0.373900293255132 0.313782991202346 0.316715542521994 0.329912023460411 0.370967741935484 0.348973607038123 0.329912023460411 0.343108504398827 0.360703812316716 0.353372434017595 0.348973607038123 0.363636363636364 0.313782991202346 0.328445747800587 0.381231671554252 0.372434017595308 0.381231671554252 0.3…
0.282991202346041 0.303519061583578 0.296187683284457 0.334310850439883 0.316715542521994 0.341642228739003 0.303519061583578 0.296187683284457 0.293255131964809 0.348973607038123 0.331378299120235 0.285923753665689 0.312316715542522 0.353372434017595 0.312316715542522 0.328445747800587 0.32258064516129 0.275659824046921 0.297653958944281 0.354838709677419 0.344574780058651 0.347507331378299 0.27…
0.275659824046921 0.306451612903226 0.312316715542522 0.343108504398827 0.325513196480938 0.350439882697947 0.318181818181818 0.302052785923754 0.296187683284457 0.3841642228739 0.346041055718475 0.30058651026393 0.319648093841642 0.350439882697947 0.332844574780059 0.348973607038123 0.347507331378299 0.287390029325513 0.303519061583578 0.373900293255132 0.359237536656892 0.346041055718475 0.2815…
0.281524926686217 0.287390029325513 0.288856304985337 0.350439882697947 0.321114369501466 0.347507331378299 0.30058651026393 0.290322580645161 0.30791788856305 0.353372434017595 0.324046920821114 0.282991202346041 0.324046920821114 0.346041055718475 0.328445747800587 0.326979472140763 0.331378299120235 0.278592375366569 0.296187683284457 0.344574780058651 0.347507331378299 0.36950146627566 0.2668…
0.293255131964809 0.304985337243402 0.31524926686217 0.363636363636364 0.321114369501466 0.356304985337243 0.309384164222874 0.297653958944281 0.309384164222874 0.357771260997067 0.343108504398827 0.30058651026393 0.306451612903226 0.354838709677419 0.332844574780059 0.350439882697947 0.32258064516129 0.284457478005865 0.310850439882698 0.370967741935484 0.351906158357771 0.366568914956012 0.2932…
0.271260997067449 0.284457478005865 0.290322580645161 0.335777126099707 0.30791788856305 0.350439882697947 0.281524926686217 0.290322580645161 0.282991202346041 0.344574780058651 0.318181818181818 0.285923753665689 0.30058651026393 0.325513196480938 0.318181818181818 0.340175953079179 0.313782991202346 0.259530791788856 0.288856304985337 0.354838709677419 0.341642228739003 0.347507331378299 0.246…
0.278592375366569 0.309384164222874 0.306451612903226 0.359237536656892 0.31524926686217 0.363636363636364 0.31524926686217 0.299120234604106 0.299120234604106 0.368035190615836 0.332844574780059 0.303519061583578 0.312316715542522 0.353372434017595 0.312316715542522 0.348973607038123 0.338709677419355 0.272727272727273 0.312316715542522 0.353372434017595 0.346041055718475 0.36950146627566 0.2580…
0.297653958944281 0.313782991202346 0.328445747800587 0.365102639296188 0.318181818181818 0.357771260997067 0.312316715542522 0.309384164222874 0.30791788856305 0.36950146627566 0.347507331378299 0.306451612903226 0.335777126099707 0.347507331378299 0.331378299120235 0.347507331378299 0.347507331378299 0.287390029325513 0.313782991202346 0.370967741935484 0.353372434017595 0.357771260997067 0.266…
0.268328445747801 0.280058651026393 0.290322580645161 0.346041055718475 0.287390029325513 0.348973607038123 0.287390029325513 0.285923753665689 0.274193548387097 0.346041055718475 0.326979472140763 0.262463343108504 0.303519061583578 0.351906158357771 0.299120234604106 0.346041055718475 0.325513196480938 0.258064516129032 0.284457478005865 0.337243401759531 0.334310850439883 0.343108504398827 0.2…
0.294721407624633 0.310850439882698 0.303519061583578 0.335777126099707 0.30791788856305 0.340175953079179 0.302052785923754 0.299120234604106 0.30791788856305 0.353372434017595 0.326979472140763 0.299120234604106 0.31524926686217 0.328445747800587 0.326979472140763 0.341642228739003 0.328445747800587 0.269794721407625 0.304985337243402 0.348973607038123 0.351906158357771 0.343108504398827 0.2624…
0.272727272727273 0.271260997067449 0.278592375366569 0.326979472140763 0.290322580645161 0.341642228739003 0.275659824046921 0.274193548387097 0.274193548387097 0.331378299120235 0.310850439882698 0.268328445747801 0.281524926686217 0.319648093841642 0.302052785923754 0.331378299120235 0.313782991202346 0.240469208211144 0.275659824046921 0.347507331378299 0.335777126099707 0.341642228739003 0.2…
0.272727272727273 0.288856304985337 0.293255131964809 0.343108504398827 0.309384164222874 0.335777126099707 0.275659824046921 0.284457478005865 0.296187683284457 0.346041055718475 0.332844574780059 0.290322580645161 0.30058651026393 0.329912023460411 0.32258064516129 0.343108504398827 0.319648093841642 0.255131964809384 0.284457478005865 0.359237536656892 0.351906158357771 0.347507331378299 0.246…
0.291788856304985 0.306451612903226 0.312316715542522 0.351906158357771 0.329912023460411 0.341642228739003 0.30058651026393 0.318181818181818 0.310850439882698 0.348973607038123 0.324046920821114 0.291788856304985 0.328445747800587 0.337243401759531 0.346041055718475 0.340175953079179 0.329912023460411 0.278592375366569 0.318181818181818 0.347507331378299 0.363636363636364 0.348973607038123 0.25…
0.231671554252199 0.214076246334311 0.227272727272727 0.288856304985337 0.219941348973607 0.303519061583578 0.250733137829912 0.240469208211144 0.197947214076246 0.309384164222874 0.278592375366569 0.193548387096774 0.24633431085044 0.297653958944281 0.255131964809384 0.309384164222874 0.284457478005865 0.17741935483871 0.263929618768328 0.313782991202346 0.278592375366569 0.299120234604106 0.255…
0.247800586510264 0.269794721407625 0.299120234604106 0.344574780058651 0.302052785923754 0.348973607038123 0.304985337243402 0.285923753665689 0.265395894428152 0.344574780058651 0.340175953079179 0.262463343108504 0.291788856304985 0.359237536656892 0.30058651026393 0.351906158357771 0.326979472140763 0.26099706744868 0.30791788856305 0.375366568914956 0.337243401759531 0.356304985337243 0.2580…
0.277126099706745 0.326979472140763 0.334310850439883 0.379765395894428 0.338709677419355 0.370967741935484 0.331378299120235 0.32258064516129 0.328445747800587 0.379765395894428 0.340175953079179 0.319648093841642 0.334310850439883 0.353372434017595 0.346041055718475 0.366568914956012 0.359237536656892 0.288856304985337 0.332844574780059 0.391495601173021 0.340175953079179 0.378299120234604 0.30…
0.288856304985337 0.299120234604106 0.318181818181818 0.353372434017595 0.318181818181818 0.370967741935484 0.312316715542522 0.310850439882698 0.309384164222874 0.366568914956012 0.331378299120235 0.285923753665689 0.32258064516129 0.347507331378299 0.338709677419355 0.353372434017595 0.344574780058651 0.281524926686217 0.32258064516129 0.366568914956012 0.344574780058651 0.370967741935484 0.274…
0.265395894428152 0.262463343108504 0.287390029325513 0.338709677419355 0.284457478005865 0.332844574780059 0.284457478005865 0.280058651026393 0.269794721407625 0.328445747800587 0.30058651026393 0.262463343108504 0.285923753665689 0.326979472140763 0.294721407624633 0.334310850439883 0.31524926686217 0.233137829912023 0.278592375366569 0.343108504398827 0.321114369501466 0.337243401759531 0.246…
0.280058651026393 0.30058651026393 0.302052785923754 0.350439882697947 0.319648093841642 0.372434017595308 0.296187683284457 0.310850439882698 0.312316715542522 0.346041055718475 0.338709677419355 0.304985337243402 0.321114369501466 0.353372434017595 0.321114369501466 0.341642228739003 0.331378299120235 0.285923753665689 0.310850439882698 0.360703812316716 0.370967741935484 0.368035190615836 0.26…
0.266862170087977 0.281524926686217 0.287390029325513 0.346041055718475 0.313782991202346 0.343108504398827 0.291788856304985 0.284457478005865 0.284457478005865 0.346041055718475 0.318181818181818 0.284457478005865 0.296187683284457 0.329912023460411 0.328445747800587 0.316715542521994 0.329912023460411 0.274193548387097 0.296187683284457 0.344574780058651 0.348973607038123 0.351906158357771 0.2…
0.278592375366569 0.285923753665689 0.299120234604106 0.343108504398827 0.30791788856305 0.340175953079179 0.288856304985337 0.288856304985337 0.281524926686217 0.354838709677419 0.331378299120235 0.275659824046921 0.285923753665689 0.319648093841642 0.304985337243402 0.325513196480938 0.335777126099707 0.262463343108504 0.321114369501466 0.351906158357771 0.353372434017595 0.346041055718475 0.25…
0.255131964809384 0.284457478005865 0.296187683284457 0.321114369501466 0.294721407624633 0.334310850439883 0.297653958944281 0.294721407624633 0.272727272727273 0.324046920821114 0.313782991202346 0.274193548387097 0.271260997067449 0.328445747800587 0.309384164222874 0.335777126099707 0.30058651026393 0.259530791788856 0.299120234604106 0.354838709677419 0.332844574780059 0.347507331378299 0.28…
0.243401759530792 0.256598240469208 0.268328445747801 0.324046920821114 0.275659824046921 0.334310850439883 0.272727272727273 0.271260997067449 0.262463343108504 0.325513196480938 0.306451612903226 0.249266862170088 0.26099706744868 0.302052785923754 0.275659824046921 0.296187683284457 0.30791788856305 0.228739002932551 0.281524926686217 0.334310850439883 0.32258064516129 0.334310850439883 0.2331…
0.306451612903226 0.319648093841642 0.328445747800587 0.385630498533724 0.353372434017595 0.37683284457478 0.326979472140763 0.329912023460411 0.321114369501466 0.375366568914956 0.372434017595308 0.312316715542522 0.341642228739003 0.350439882697947 0.357771260997067 0.381231671554252 0.354838709677419 0.299120234604106 0.324046920821114 0.394428152492669 0.382697947214076 0.379765395894428 0.28…
0.225806451612903 0.26099706744868 0.268328445747801 0.334310850439883 0.269794721407625 0.338709677419355 0.271260997067449 0.249266862170088 0.269794721407625 0.332844574780059 0.297653958944281 0.252199413489736 0.282991202346041 0.30791788856305 0.290322580645161 0.319648093841642 0.313782991202346 0.228739002932551 0.265395894428152 0.354838709677419 0.325513196480938 0.338709677419355 0.231…
0.265395894428152 0.272727272727273 0.293255131964809 0.341642228739003 0.296187683284457 0.337243401759531 0.282991202346041 0.272727272727273 0.266862170087977 0.326979472140763 0.312316715542522 0.266862170087977 0.293255131964809 0.324046920821114 0.309384164222874 0.321114369501466 0.310850439882698 0.25366568914956 0.274193548387097 0.348973607038123 0.321114369501466 0.351906158357771 0.26…
0.281524926686217 0.316715542521994 0.304985337243402 0.366568914956012 0.32258064516129 0.359237536656892 0.303519061583578 0.299120234604106 0.319648093841642 0.348973607038123 0.325513196480938 0.30058651026393 0.316715542521994 0.32258064516129 0.326979472140763 0.340175953079179 0.337243401759531 0.285923753665689 0.32258064516129 0.351906158357771 0.375366568914956 0.360703812316716 0.29325…
0.249266862170088 0.287390029325513 0.30058651026393 0.334310850439883 0.297653958944281 0.343108504398827 0.290322580645161 0.275659824046921 0.269794721407625 0.337243401759531 0.309384164222874 0.25366568914956 0.287390029325513 0.309384164222874 0.30058651026393 0.32258064516129 0.32258064516129 0.249266862170088 0.304985337243402 0.353372434017595 0.337243401759531 0.341642228739003 0.255131…
0.278592375366569 0.294721407624633 0.296187683284457 0.341642228739003 0.312316715542522 0.341642228739003 0.304985337243402 0.30791788856305 0.288856304985337 0.335777126099707 0.325513196480938 0.281524926686217 0.303519061583578 0.335777126099707 0.326979472140763 0.328445747800587 0.304985337243402 0.265395894428152 0.310850439882698 0.350439882697947 0.340175953079179 0.354838709677419 0.27…
0.26099706744868 0.262463343108504 0.275659824046921 0.321114369501466 0.282991202346041 0.335777126099707 0.269794721407625 0.278592375366569 0.278592375366569 0.337243401759531 0.313782991202346 0.272727272727273 0.284457478005865 0.326979472140763 0.304985337243402 0.329912023460411 0.306451612903226 0.240469208211144 0.282991202346041 0.347507331378299 0.334310850439883 0.328445747800587 0.23…
0.258064516129032 0.271260997067449 0.290322580645161 0.344574780058651 0.296187683284457 0.337243401759531 0.288856304985337 0.290322580645161 0.277126099706745 0.346041055718475 0.324046920821114 0.271260997067449 0.296187683284457 0.32258064516129 0.313782991202346 0.329912023460411 0.318181818181818 0.258064516129032 0.277126099706745 0.346041055718475 0.328445747800587 0.351906158357771 0.25…
0.241935483870968 0.255131964809384 0.26099706744868 0.321114369501466 0.274193548387097 0.32258064516129 0.255131964809384 0.244868035190616 0.263929618768328 0.32258064516129 0.30058651026393 0.240469208211144 0.256598240469208 0.302052785923754 0.282991202346041 0.321114369501466 0.299120234604106 0.214076246334311 0.262463343108504 0.340175953079179 0.321114369501466 0.332844574780059 0.22140…
0.250733137829912 0.274193548387097 0.288856304985337 0.338709677419355 0.291788856304985 0.325513196480938 0.287390029325513 0.284457478005865 0.258064516129032 0.346041055718475 0.31524926686217 0.268328445747801 0.296187683284457 0.325513196480938 0.294721407624633 0.326979472140763 0.312316715542522 0.241935483870968 0.290322580645161 0.356304985337243 0.329912023460411 0.338709677419355 0.25…
0.250733137829912 0.281524926686217 0.288856304985337 0.357771260997067 0.299120234604106 0.354838709677419 0.30058651026393 0.263929618768328 0.293255131964809 0.353372434017595 0.326979472140763 0.277126099706745 0.310850439882698 0.341642228739003 0.302052785923754 0.332844574780059 0.332844574780059 0.252199413489736 0.284457478005865 0.36950146627566 0.347507331378299 0.346041055718475 0.227…
0.269794721407625 0.297653958944281 0.303519061583578 0.348973607038123 0.32258064516129 0.368035190615836 0.30791788856305 0.299120234604106 0.306451612903226 0.365102639296188 0.331378299120235 0.288856304985337 0.309384164222874 0.335777126099707 0.329912023460411 0.351906158357771 0.331378299120235 0.275659824046921 0.31524926686217 0.353372434017595 0.354838709677419 0.354838709677419 0.2683…
0.240469208211144 0.244868035190616 0.256598240469208 0.318181818181818 0.268328445747801 0.328445747800587 0.26099706744868 0.240469208211144 0.252199413489736 0.313782991202346 0.288856304985337 0.243401759530792 0.274193548387097 0.30791788856305 0.275659824046921 0.310850439882698 0.297653958944281 0.218475073313783 0.25366568914956 0.335777126099707 0.324046920821114 0.324046920821114 0.2111…
0.240469208211144 0.256598240469208 0.262463343108504 0.316715542521994 0.274193548387097 0.347507331378299 0.268328445747801 0.249266862170088 0.259530791788856 0.332844574780059 0.297653958944281 0.24633431085044 0.287390029325513 0.312316715542522 0.287390029325513 0.313782991202346 0.313782991202346 0.233137829912023 0.26099706744868 0.335777126099707 0.335777126099707 0.313782991202346 0.243…
0.240469208211144 0.25366568914956 0.258064516129032 0.319648093841642 0.26099706744868 0.32258064516129 0.262463343108504 0.240469208211144 0.252199413489736 0.312316715542522 0.306451612903226 0.249266862170088 0.265395894428152 0.31524926686217 0.285923753665689 0.319648093841642 0.303519061583578 0.225806451612903 0.25366568914956 0.343108504398827 0.324046920821114 0.316715542521994 0.214076…
0.268328445747801 0.255131964809384 0.259530791788856 0.319648093841642 0.280058651026393 0.332844574780059 0.25366568914956 0.265395894428152 0.268328445747801 0.321114369501466 0.303519061583578 0.241935483870968 0.274193548387097 0.312316715542522 0.280058651026393 0.321114369501466 0.302052785923754 0.234604105571848 0.284457478005865 0.348973607038123 0.326979472140763 0.32258064516129 0.222…
0.288856304985337 0.288856304985337 0.297653958944281 0.354838709677419 0.309384164222874 0.348973607038123 0.290322580645161 0.290322580645161 0.281524926686217 0.337243401759531 0.325513196480938 0.282991202346041 0.299120234604106 0.341642228739003 0.312316715542522 0.353372434017595 0.32258064516129 0.256598240469208 0.294721407624633 0.37683284457478 0.366568914956012 0.360703812316716 0.269…
0.241935483870968 0.263929618768328 0.275659824046921 0.337243401759531 0.278592375366569 0.343108504398827 0.26099706744868 0.258064516129032 0.26099706744868 0.335777126099707 0.306451612903226 0.252199413489736 0.262463343108504 0.316715542521994 0.278592375366569 0.326979472140763 0.318181818181818 0.233137829912023 0.277126099706745 0.350439882697947 0.329912023460411 0.329912023460411 0.218…
0.265395894428152 0.290322580645161 0.302052785923754 0.351906158357771 0.313782991202346 0.368035190615836 0.299120234604106 0.302052785923754 0.288856304985337 0.36950146627566 0.335777126099707 0.285923753665689 0.306451612903226 0.347507331378299 0.321114369501466 0.334310850439883 0.329912023460411 0.277126099706745 0.313782991202346 0.365102639296188 0.332844574780059 0.350439882697947 0.28…
0.240469208211144 0.244868035190616 0.263929618768328 0.32258064516129 0.266862170087977 0.331378299120235 0.256598240469208 0.240469208211144 0.252199413489736 0.318181818181818 0.291788856304985 0.240469208211144 0.262463343108504 0.318181818181818 0.272727272727273 0.309384164222874 0.297653958944281 0.221407624633431 0.269794721407625 0.338709677419355 0.319648093841642 0.32258064516129 0.211…
0.281524926686217 0.218475073313783 0.272727272727273 0.335777126099707 0.265395894428152 0.344574780058651 0.288856304985337 0.310850439882698 0.259530791788856 0.340175953079179 0.328445747800587 0.244868035190616 0.282991202346041 0.340175953079179 0.309384164222874 0.354838709677419 0.318181818181818 0.241935483870968 0.303519061583578 0.37683284457478 0.30058651026393 0.335777126099707 0.296…
0.256598240469208 0.269794721407625 0.287390029325513 0.343108504398827 0.284457478005865 0.335777126099707 0.287390029325513 0.269794721407625 0.272727272727273 0.341642228739003 0.324046920821114 0.259530791788856 0.282991202346041 0.318181818181818 0.306451612903226 0.335777126099707 0.31524926686217 0.23900293255132 0.268328445747801 0.343108504398827 0.341642228739003 0.344574780058651 0.250…
0.255131964809384 0.250733137829912 0.269794721407625 0.321114369501466 0.277126099706745 0.340175953079179 0.277126099706745 0.268328445747801 0.272727272727273 0.338709677419355 0.297653958944281 0.249266862170088 0.287390029325513 0.324046920821114 0.293255131964809 0.328445747800587 0.309384164222874 0.23900293255132 0.277126099706745 0.325513196480938 0.32258064516129 0.32258064516129 0.2478…
0.263929618768328 0.249266862170088 0.243401759530792 0.302052785923754 0.24633431085044 0.312316715542522 0.243401759530792 0.219941348973607 0.256598240469208 0.306451612903226 0.271260997067449 0.249266862170088 0.263929618768328 0.284457478005865 0.258064516129032 0.310850439882698 0.293255131964809 0.219941348973607 0.26099706744868 0.324046920821114 0.326979472140763 0.294721407624633 0.233…
0.237536656891496 0.247800586510264 0.23900293255132 0.313782991202346 0.250733137829912 0.31524926686217 0.252199413489736 0.247800586510264 0.244868035190616 0.318181818181818 0.275659824046921 0.234604105571848 0.263929618768328 0.294721407624633 0.263929618768328 0.296187683284457 0.293255131964809 0.212609970674487 0.268328445747801 0.335777126099707 0.31524926686217 0.30791788856305 0.22580…
0.30791788856305 0.32258064516129 0.338709677419355 0.375366568914956 0.341642228739003 0.36950146627566 0.328445747800587 0.334310850439883 0.299120234604106 0.378299120234604 0.354838709677419 0.309384164222874 0.335777126099707 0.36950146627566 0.351906158357771 0.359237536656892 0.365102639296188 0.303519061583578 0.316715542521994 0.379765395894428 0.36217008797654 0.373900293255132 0.307917…
0.271260997067449 0.30058651026393 0.306451612903226 0.366568914956012 0.319648093841642 0.348973607038123 0.303519061583578 0.313782991202346 0.30058651026393 0.350439882697947 0.319648093841642 0.281524926686217 0.31524926686217 0.332844574780059 0.313782991202346 0.346041055718475 0.343108504398827 0.271260997067449 0.346041055718475 0.363636363636364 0.344574780058651 0.344574780058651 0.2683…
0.304985337243402 0.30058651026393 0.274193548387097 0.341642228739003 0.303519061583578 0.354838709677419 0.291788856304985 0.296187683284457 0.30791788856305 0.360703812316716 0.324046920821114 0.297653958944281 0.312316715542522 0.319648093841642 0.302052785923754 0.347507331378299 0.335777126099707 0.282991202346041 0.321114369501466 0.36950146627566 0.354838709677419 0.344574780058651 0.2815…
0.271260997067449 0.293255131964809 0.313782991202346 0.36217008797654 0.31524926686217 0.354838709677419 0.287390029325513 0.306451612903226 0.299120234604106 0.344574780058651 0.329912023460411 0.274193548387097 0.313782991202346 0.331378299120235 0.316715542521994 0.347507331378299 0.344574780058651 0.274193548387097 0.310850439882698 0.347507331378299 0.334310850439883 0.334310850439883 0.268…
0.303519061583578 0.304985337243402 0.321114369501466 0.346041055718475 0.31524926686217 0.373900293255132 0.316715542521994 0.310850439882698 0.313782991202346 0.359237536656892 0.348973607038123 0.312316715542522 0.347507331378299 0.356304985337243 0.329912023460411 0.354838709677419 0.351906158357771 0.297653958944281 0.325513196480938 0.3841642228739 0.360703812316716 0.357771260997067 0.2888…
0.265395894428152 0.271260997067449 0.290322580645161 0.338709677419355 0.290322580645161 0.329912023460411 0.272727272727273 0.275659824046921 0.284457478005865 0.331378299120235 0.310850439882698 0.274193548387097 0.30058651026393 0.321114369501466 0.306451612903226 0.328445747800587 0.299120234604106 0.262463343108504 0.294721407624633 0.357771260997067 0.343108504398827 0.344574780058651 0.24…
0.237536656891496 0.252199413489736 0.269794721407625 0.324046920821114 0.269794721407625 0.331378299120235 0.262463343108504 0.255131964809384 0.258064516129032 0.340175953079179 0.290322580645161 0.256598240469208 0.278592375366569 0.296187683284457 0.285923753665689 0.316715542521994 0.312316715542522 0.233137829912023 0.280058651026393 0.329912023460411 0.331378299120235 0.334310850439883 0.2…
0.284457478005865 0.293255131964809 0.294721407624633 0.346041055718475 0.324046920821114 0.346041055718475 0.302052785923754 0.296187683284457 0.306451612903226 0.360703812316716 0.335777126099707 0.287390029325513 0.31524926686217 0.341642228739003 0.321114369501466 0.343108504398827 0.338709677419355 0.271260997067449 0.306451612903226 0.348973607038123 0.346041055718475 0.356304985337243 0.27…
0.219941348973607 0.231671554252199 0.241935483870968 0.290322580645161 0.241935483870968 0.310850439882698 0.244868035190616 0.240469208211144 0.233137829912023 0.31524926686217 0.275659824046921 0.215542521994135 0.252199413489736 0.294721407624633 0.247800586510264 0.284457478005865 0.284457478005865 0.193548387096774 0.244868035190616 0.316715542521994 0.306451612903226 0.312316715542522 0.21…
0.312316715542522 0.280058651026393 0.296187683284457 0.337243401759531 0.299120234604106 0.340175953079179 0.291788856304985 0.281524926686217 0.278592375366569 0.346041055718475 0.310850439882698 0.278592375366569 0.296187683284457 0.329912023460411 0.313782991202346 0.337243401759531 0.321114369501466 0.26099706744868 0.294721407624633 0.351906158357771 0.334310850439883 0.348973607038123 0.26…
0.262463343108504 0.266862170087977 0.275659824046921 0.328445747800587 0.293255131964809 0.319648093841642 0.272727272727273 0.258064516129032 0.275659824046921 0.325513196480938 0.312316715542522 0.263929618768328 0.282991202346041 0.304985337243402 0.296187683284457 0.329912023460411 0.296187683284457 0.249266862170088 0.293255131964809 0.351906158357771 0.337243401759531 0.338709677419355 0.2…
0.272727272727273 0.284457478005865 0.293255131964809 0.335777126099707 0.297653958944281 0.346041055718475 0.291788856304985 0.290322580645161 0.282991202346041 0.348973607038123 0.304985337243402 0.265395894428152 0.309384164222874 0.326979472140763 0.312316715542522 0.335777126099707 0.325513196480938 0.26099706744868 0.290322580645161 0.378299120234604 0.346041055718475 0.338709677419355 0.25…
0.228739002932551 0.234604105571848 0.269794721407625 0.310850439882698 0.262463343108504 0.319648093841642 0.278592375366569 0.271260997067449 0.247800586510264 0.312316715542522 0.287390029325513 0.247800586510264 0.277126099706745 0.313782991202346 0.285923753665689 0.304985337243402 0.291788856304985 0.224340175953079 0.274193548387097 0.331378299120235 0.318181818181818 0.338709677419355 0.2…
0.250733137829912 0.258064516129032 0.263929618768328 0.32258064516129 0.265395894428152 0.335777126099707 0.277126099706745 0.262463343108504 0.263929618768328 0.32258064516129 0.309384164222874 0.255131964809384 0.280058651026393 0.319648093841642 0.284457478005865 0.321114369501466 0.296187683284457 0.215542521994135 0.26099706744868 0.346041055718475 0.326979472140763 0.326979472140763 0.2243…
0.24633431085044 0.259530791788856 0.280058651026393 0.343108504398827 0.281524926686217 0.334310850439883 0.287390029325513 0.272727272727273 0.266862170087977 0.331378299120235 0.31524926686217 0.259530791788856 0.297653958944281 0.326979472140763 0.297653958944281 0.325513196480938 0.316715542521994 0.241935483870968 0.274193548387097 0.357771260997067 0.338709677419355 0.338709677419355 0.253…
0.24633431085044 0.256598240469208 0.275659824046921 0.316715542521994 0.275659824046921 0.338709677419355 0.284457478005865 0.255131964809384 0.268328445747801 0.335777126099707 0.309384164222874 0.265395894428152 0.285923753665689 0.319648093841642 0.290322580645161 0.318181818181818 0.313782991202346 0.236070381231672 0.268328445747801 0.359237536656892 0.329912023460411 0.340175953079179 0.24…
0.26099706744868 0.294721407624633 0.32258064516129 0.350439882697947 0.321114369501466 0.351906158357771 0.309384164222874 0.324046920821114 0.309384164222874 0.360703812316716 0.344574780058651 0.296187683284457 0.324046920821114 0.357771260997067 0.332844574780059 0.354838709677419 0.334310850439883 0.282991202346041 0.325513196480938 0.363636363636364 0.354838709677419 0.365102639296188 0.269…
0.269794721407625 0.293255131964809 0.299120234604106 0.344574780058651 0.291788856304985 0.354838709677419 0.304985337243402 0.275659824046921 0.296187683284457 0.350439882697947 0.324046920821114 0.278592375366569 0.312316715542522 0.32258064516129 0.30791788856305 0.331378299120235 0.335777126099707 0.266862170087977 0.288856304985337 0.365102639296188 0.354838709677419 0.359237536656892 0.258…
0.252199413489736 0.258064516129032 0.256598240469208 0.319648093841642 0.263929618768328 0.326979472140763 0.269794721407625 0.243401759530792 0.265395894428152 0.332844574780059 0.293255131964809 0.243401759530792 0.280058651026393 0.313782991202346 0.278592375366569 0.313782991202346 0.299120234604106 0.219941348973607 0.263929618768328 0.343108504398827 0.337243401759531 0.337243401759531 0.2…
0.212609970674487 0.133431085043988 0.187683284457478 0.258064516129032 0.161290322580645 0.258064516129032 0.209677419354839 0.221407624633431 0.153958944281525 0.280058651026393 0.240469208211144 0.13782991202346 0.190615835777126 0.259530791788856 0.200879765395894 0.266862170087977 0.247800586510264 0.133431085043988 0.244868035190616 0.291788856304985 0.219941348973607 0.271260997067449 0.22…
0.265395894428152 0.291788856304985 0.275659824046921 0.344574780058651 0.304985337243402 0.344574780058651 0.287390029325513 0.290322580645161 0.304985337243402 0.321114369501466 0.310850439882698 0.280058651026393 0.306451612903226 0.312316715542522 0.316715542521994 0.331378299120235 0.316715542521994 0.265395894428152 0.287390029325513 0.328445747800587 0.341642228739003 0.341642228739003 0.2…
0.277126099706745 0.299120234604106 0.302052785923754 0.331378299120235 0.303519061583578 0.344574780058651 0.284457478005865 0.287390029325513 0.290322580645161 0.344574780058651 0.319648093841642 0.293255131964809 0.299120234604106 0.319648093841642 0.319648093841642 0.326979472140763 0.318181818181818 0.272727272727273 0.303519061583578 0.363636363636364 0.331378299120235 0.350439882697947 0.2…
0.259530791788856 0.259530791788856 0.278592375366569 0.348973607038123 0.282991202346041 0.341642228739003 0.275659824046921 0.263929618768328 0.263929618768328 0.331378299120235 0.30058651026393 0.262463343108504 0.278592375366569 0.32258064516129 0.285923753665689 0.328445747800587 0.312316715542522 0.233137829912023 0.271260997067449 0.366568914956012 0.341642228739003 0.344574780058651 0.230…
0.234604105571848 0.243401759530792 0.256598240469208 0.316715542521994 0.256598240469208 0.328445747800587 0.258064516129032 0.247800586510264 0.23900293255132 0.319648093841642 0.287390029325513 0.244868035190616 0.265395894428152 0.309384164222874 0.277126099706745 0.313782991202346 0.299120234604106 0.218475073313783 0.266862170087977 0.341642228739003 0.321114369501466 0.332844574780059 0.23…
0.230205278592375 0.243401759530792 0.263929618768328 0.319648093841642 0.268328445747801 0.319648093841642 0.258064516129032 0.23900293255132 0.252199413489736 0.321114369501466 0.297653958944281 0.237536656891496 0.266862170087977 0.310850439882698 0.281524926686217 0.313782991202346 0.303519061583578 0.215542521994135 0.26099706744868 0.344574780058651 0.321114369501466 0.332844574780059 0.206…
0.230205278592375 0.265395894428152 0.275659824046921 0.337243401759531 0.275659824046921 0.341642228739003 0.269794721407625 0.255131964809384 0.268328445747801 0.316715542521994 0.30791788856305 0.252199413489736 0.269794721407625 0.30791788856305 0.280058651026393 0.318181818181818 0.321114369501466 0.227272727272727 0.269794721407625 0.350439882697947 0.334310850439883 0.326979472140763 0.240…
0.212609970674487 0.263929618768328 0.259530791788856 0.316715542521994 0.265395894428152 0.332844574780059 0.258064516129032 0.252199413489736 0.255131964809384 0.306451612903226 0.293255131964809 0.250733137829912 0.266862170087977 0.30791788856305 0.277126099706745 0.310850439882698 0.303519061583578 0.224340175953079 0.250733137829912 0.334310850439883 0.32258064516129 0.324046920821114 0.234…
0.218475073313783 0.249266862170088 0.271260997067449 0.332844574780059 0.269794721407625 0.32258064516129 0.272727272727273 0.258064516129032 0.263929618768328 0.325513196480938 0.294721407624633 0.24633431085044 0.274193548387097 0.30058651026393 0.288856304985337 0.316715542521994 0.316715542521994 0.224340175953079 0.274193548387097 0.341642228739003 0.340175953079179 0.325513196480938 0.2243…
0.215542521994135 0.170087976539589 0.197947214076246 0.263929618768328 0.175953079178886 0.265395894428152 0.228739002932551 0.250733137829912 0.143695014662757 0.290322580645161 0.24633431085044 0.167155425219941 0.217008797653959 0.274193548387097 0.208211143695015 0.288856304985337 0.26099706744868 0.149560117302053 0.262463343108504 0.32258064516129 0.252199413489736 0.291788856304985 0.2595…
0.136363636363636 0.209677419354839 0.24633431085044 0.310850439882698 0.241935483870968 0.316715542521994 0.262463343108504 0.240469208211144 0.203812316715543 0.326979472140763 0.287390029325513 0.224340175953079 0.255131964809384 0.30791788856305 0.258064516129032 0.313782991202346 0.291788856304985 0.19941348973607 0.256598240469208 0.340175953079179 0.290322580645161 0.316715542521994 0.2287…
0.217008797653959 0.243401759530792 0.243401759530792 0.306451612903226 0.259530791788856 0.32258064516129 0.25366568914956 0.233137829912023 0.243401759530792 0.312316715542522 0.284457478005865 0.231671554252199 0.24633431085044 0.306451612903226 0.271260997067449 0.310850439882698 0.291788856304985 0.208211143695015 0.255131964809384 0.334310850439883 0.31524926686217 0.324046920821114 0.21114…
0.255131964809384 0.269794721407625 0.265395894428152 0.332844574780059 0.274193548387097 0.346041055718475 0.269794721407625 0.236070381231672 0.277126099706745 0.340175953079179 0.313782991202346 0.263929618768328 0.287390029325513 0.321114369501466 0.285923753665689 0.324046920821114 0.312316715542522 0.240469208211144 0.259530791788856 0.346041055718475 0.346041055718475 0.341642228739003 0.2…
0.231671554252199 0.249266862170088 0.255131964809384 0.313782991202346 0.255131964809384 0.316715542521994 0.252199413489736 0.230205278592375 0.233137829912023 0.310850439882698 0.290322580645161 0.236070381231672 0.256598240469208 0.291788856304985 0.272727272727273 0.302052785923754 0.297653958944281 0.212609970674487 0.252199413489736 0.331378299120235 0.313782991202346 0.32258064516129 0.21…
0.233137829912023 0.249266862170088 0.266862170087977 0.329912023460411 0.269794721407625 0.341642228739003 0.269794721407625 0.262463343108504 0.250733137829912 0.338709677419355 0.302052785923754 0.24633431085044 0.266862170087977 0.318181818181818 0.275659824046921 0.324046920821114 0.31524926686217 0.221407624633431 0.275659824046921 0.348973607038123 0.334310850439883 0.335777126099707 0.215…
0.269794721407625 0.269794721407625 0.277126099706745 0.335777126099707 0.278592375366569 0.329912023460411 0.280058651026393 0.262463343108504 0.271260997067449 0.337243401759531 0.304985337243402 0.25366568914956 0.282991202346041 0.30791788856305 0.293255131964809 0.326979472140763 0.31524926686217 0.236070381231672 0.287390029325513 0.346041055718475 0.335777126099707 0.340175953079179 0.2346…
0.244868035190616 0.284457478005865 0.288856304985337 0.350439882697947 0.30791788856305 0.346041055718475 0.296187683284457 0.288856304985337 0.297653958944281 0.346041055718475 0.319648093841642 0.282991202346041 0.297653958944281 0.32258064516129 0.319648093841642 0.319648093841642 0.319648093841642 0.256598240469208 0.304985337243402 0.356304985337243 0.350439882697947 0.343108504398827 0.259…
0.241935483870968 0.243401759530792 0.243401759530792 0.30058651026393 0.265395894428152 0.304985337243402 0.241935483870968 0.252199413489736 0.250733137829912 0.318181818181818 0.296187683284457 0.231671554252199 0.271260997067449 0.299120234604106 0.271260997067449 0.303519061583578 0.288856304985337 0.222873900293255 0.268328445747801 0.316715542521994 0.318181818181818 0.290322580645161 0.22…
0.217008797653959 0.228739002932551 0.247800586510264 0.309384164222874 0.244868035190616 0.313782991202346 0.249266862170088 0.236070381231672 0.225806451612903 0.294721407624633 0.277126099706745 0.228739002932551 0.255131964809384 0.290322580645161 0.262463343108504 0.296187683284457 0.282991202346041 0.189149560117302 0.25366568914956 0.332844574780059 0.309384164222874 0.318181818181818 0.22…
0.241935483870968 0.250733137829912 0.255131964809384 0.324046920821114 0.271260997067449 0.325513196480938 0.262463343108504 0.243401759530792 0.243401759530792 0.326979472140763 0.297653958944281 0.243401759530792 0.262463343108504 0.306451612903226 0.277126099706745 0.328445747800587 0.294721407624633 0.217008797653959 0.266862170087977 0.348973607038123 0.326979472140763 0.337243401759531 0.2…
0.215542521994135 0.250733137829912 0.255131964809384 0.319648093841642 0.265395894428152 0.321114369501466 0.256598240469208 0.24633431085044 0.244868035190616 0.318181818181818 0.303519061583578 0.243401759530792 0.263929618768328 0.312316715542522 0.281524926686217 0.319648093841642 0.299120234604106 0.214076246334311 0.26099706744868 0.350439882697947 0.319648093841642 0.337243401759531 0.214…
0.240469208211144 0.26099706744868 0.256598240469208 0.328445747800587 0.281524926686217 0.331378299120235 0.265395894428152 0.259530791788856 0.258064516129032 0.332844574780059 0.299120234604106 0.26099706744868 0.280058651026393 0.318181818181818 0.282991202346041 0.31524926686217 0.30058651026393 0.224340175953079 0.255131964809384 0.343108504398827 0.319648093841642 0.332844574780059 0.22287…
0.236070381231672 0.25366568914956 0.255131964809384 0.324046920821114 0.269794721407625 0.331378299120235 0.271260997067449 0.256598240469208 0.249266862170088 0.321114369501466 0.302052785923754 0.240469208211144 0.269794721407625 0.303519061583578 0.287390029325513 0.309384164222874 0.302052785923754 0.219941348973607 0.271260997067449 0.335777126099707 0.321114369501466 0.337243401759531 0.24…
0.221407624633431 0.247800586510264 0.25366568914956 0.30791788856305 0.252199413489736 0.32258064516129 0.249266862170088 0.255131964809384 0.24633431085044 0.312316715542522 0.284457478005865 0.240469208211144 0.269794721407625 0.294721407624633 0.271260997067449 0.302052785923754 0.294721407624633 0.215542521994135 0.271260997067449 0.340175953079179 0.31524926686217 0.321114369501466 0.211143…
0.225806451612903 0.256598240469208 0.266862170087977 0.318181818181818 0.278592375366569 0.329912023460411 0.263929618768328 0.243401759530792 0.252199413489736 0.312316715542522 0.302052785923754 0.249266862170088 0.275659824046921 0.30791788856305 0.277126099706745 0.31524926686217 0.30791788856305 0.231671554252199 0.269794721407625 0.354838709677419 0.326979472140763 0.329912023460411 0.2346…
0.269794721407625 0.291788856304985 0.304985337243402 0.343108504398827 0.304985337243402 0.368035190615836 0.313782991202346 0.303519061583578 0.30058651026393 0.372434017595308 0.334310850439883 0.284457478005865 0.316715542521994 0.347507331378299 0.318181818181818 0.346041055718475 0.344574780058651 0.280058651026393 0.326979472140763 0.350439882697947 0.341642228739003 0.351906158357771 0.26…
0.23900293255132 0.258064516129032 0.268328445747801 0.329912023460411 0.272727272727273 0.337243401759531 0.271260997067449 0.241935483870968 0.26099706744868 0.332844574780059 0.30058651026393 0.252199413489736 0.272727272727273 0.309384164222874 0.282991202346041 0.32258064516129 0.30058651026393 0.227272727272727 0.268328445747801 0.325513196480938 0.32258064516129 0.312316715542522 0.2419354…
0.219941348973607 0.218475073313783 0.241935483870968 0.303519061583578 0.249266862170088 0.312316715542522 0.244868035190616 0.222873900293255 0.225806451612903 0.306451612903226 0.281524926686217 0.217008797653959 0.252199413489736 0.303519061583578 0.250733137829912 0.30058651026393 0.284457478005865 0.193548387096774 0.244868035190616 0.329912023460411 0.299120234604106 0.316715542521994 0.20…
0.291788856304985 0.304985337243402 0.290322580645161 0.346041055718475 0.30791788856305 0.351906158357771 0.293255131964809 0.275659824046921 0.30791788856305 0.353372434017595 0.324046920821114 0.291788856304985 0.313782991202346 0.337243401759531 0.328445747800587 0.343108504398827 0.324046920821114 0.278592375366569 0.294721407624633 0.372434017595308 0.350439882697947 0.351906158357771 0.268…
0.218475073313783 0.240469208211144 0.25366568914956 0.310850439882698 0.255131964809384 0.318181818181818 0.249266862170088 0.243401759530792 0.24633431085044 0.303519061583578 0.275659824046921 0.249266862170088 0.263929618768328 0.291788856304985 0.275659824046921 0.294721407624633 0.288856304985337 0.209677419354839 0.258064516129032 0.337243401759531 0.312316715542522 0.324046920821114 0.222…
0.233137829912023 0.256598240469208 0.266862170087977 0.324046920821114 0.282991202346041 0.334310850439883 0.269794721407625 0.263929618768328 0.259530791788856 0.32258064516129 0.299120234604106 0.255131964809384 0.281524926686217 0.316715542521994 0.290322580645161 0.318181818181818 0.293255131964809 0.234604105571848 0.282991202346041 0.351906158357771 0.325513196480938 0.331378299120235 0.23…
0.228739002932551 0.252199413489736 0.262463343108504 0.313782991202346 0.25366568914956 0.329912023460411 0.259530791788856 0.241935483870968 0.24633431085044 0.321114369501466 0.288856304985337 0.24633431085044 0.274193548387097 0.303519061583578 0.271260997067449 0.310850439882698 0.309384164222874 0.221407624633431 0.268328445747801 0.343108504398827 0.32258064516129 0.325513196480938 0.22287…
0.256598240469208 0.250733137829912 0.25366568914956 0.318181818181818 0.263929618768328 0.316715542521994 0.25366568914956 0.255131964809384 0.255131964809384 0.32258064516129 0.296187683284457 0.243401759530792 0.26099706744868 0.294721407624633 0.274193548387097 0.310850439882698 0.299120234604106 0.217008797653959 0.266862170087977 0.32258064516129 0.328445747800587 0.331378299120235 0.211143…
0.227272727272727 0.255131964809384 0.266862170087977 0.321114369501466 0.281524926686217 0.329912023460411 0.275659824046921 0.271260997067449 0.262463343108504 0.319648093841642 0.304985337243402 0.24633431085044 0.281524926686217 0.312316715542522 0.281524926686217 0.31524926686217 0.302052785923754 0.228739002932551 0.268328445747801 0.338709677419355 0.335777126099707 0.318181818181818 0.249…
0.259530791788856 0.265395894428152 0.277126099706745 0.318181818181818 0.284457478005865 0.32258064516129 0.280058651026393 0.263929618768328 0.269794721407625 0.326979472140763 0.309384164222874 0.274193548387097 0.288856304985337 0.318181818181818 0.290322580645161 0.316715542521994 0.309384164222874 0.24633431085044 0.268328445747801 0.334310850439883 0.32258064516129 0.347507331378299 0.2419…
0.231671554252199 0.243401759530792 0.271260997067449 0.331378299120235 0.268328445747801 0.329912023460411 0.266862170087977 0.258064516129032 0.258064516129032 0.329912023460411 0.310850439882698 0.243401759530792 0.280058651026393 0.31524926686217 0.287390029325513 0.31524926686217 0.309384164222874 0.219941348973607 0.268328445747801 0.341642228739003 0.326979472140763 0.326979472140763 0.221…
0.271260997067449 0.277126099706745 0.303519061583578 0.344574780058651 0.312316715542522 0.344574780058651 0.299120234604106 0.306451612903226 0.294721407624633 0.341642228739003 0.341642228739003 0.285923753665689 0.303519061583578 0.337243401759531 0.324046920821114 0.335777126099707 0.316715542521994 0.268328445747801 0.303519061583578 0.363636363636364 0.340175953079179 0.351906158357771 0.2…
0.237536656891496 0.249266862170088 0.259530791788856 0.304985337243402 0.274193548387097 0.310850439882698 0.274193548387097 0.268328445747801 0.259530791788856 0.318181818181818 0.291788856304985 0.241935483870968 0.284457478005865 0.297653958944281 0.284457478005865 0.30791788856305 0.293255131964809 0.225806451612903 0.281524926686217 0.337243401759531 0.304985337243402 0.321114369501466 0.23…
0.234604105571848 0.25366568914956 0.258064516129032 0.32258064516129 0.274193548387097 0.335777126099707 0.271260997067449 0.244868035190616 0.25366568914956 0.321114369501466 0.302052785923754 0.250733137829912 0.271260997067449 0.321114369501466 0.280058651026393 0.325513196480938 0.312316715542522 0.225806451612903 0.259530791788856 0.344574780058651 0.328445747800587 0.340175953079179 0.2331…
0.243401759530792 0.250733137829912 0.26099706744868 0.324046920821114 0.266862170087977 0.329912023460411 0.26099706744868 0.25366568914956 0.250733137829912 0.328445747800587 0.290322580645161 0.24633431085044 0.274193548387097 0.306451612903226 0.277126099706745 0.312316715542522 0.304985337243402 0.218475073313783 0.259530791788856 0.350439882697947 0.334310850439883 0.326979472140763 0.23020…
0.219941348973607 0.243401759530792 0.249266862170088 0.31524926686217 0.25366568914956 0.319648093841642 0.259530791788856 0.234604105571848 0.24633431085044 0.309384164222874 0.288856304985337 0.237536656891496 0.263929618768328 0.312316715542522 0.259530791788856 0.310850439882698 0.287390029325513 0.208211143695015 0.25366568914956 0.347507331378299 0.312316715542522 0.324046920821114 0.21554…
0.287390029325513 0.293255131964809 0.299120234604106 0.331378299120235 0.287390029325513 0.338709677419355 0.294721407624633 0.303519061583578 0.287390029325513 0.353372434017595 0.321114369501466 0.277126099706745 0.310850439882698 0.341642228739003 0.324046920821114 0.338709677419355 0.31524926686217 0.255131964809384 0.290322580645161 0.368035190615836 0.340175953079179 0.344574780058651 0.27…
0.234604105571848 0.234604105571848 0.24633431085044 0.303519061583578 0.255131964809384 0.312316715542522 0.249266862170088 0.241935483870968 0.240469208211144 0.306451612903226 0.285923753665689 0.234604105571848 0.26099706744868 0.299120234604106 0.268328445747801 0.310850439882698 0.291788856304985 0.214076246334311 0.247800586510264 0.328445747800587 0.319648093841642 0.313782991202346 0.215…
0.234604105571848 0.249266862170088 0.24633431085044 0.302052785923754 0.256598240469208 0.302052785923754 0.259530791788856 0.234604105571848 0.247800586510264 0.296187683284457 0.274193548387097 0.233137829912023 0.265395894428152 0.280058651026393 0.274193548387097 0.294721407624633 0.272727272727273 0.206744868035191 0.23900293255132 0.332844574780059 0.318181818181818 0.31524926686217 0.2258…
0.222873900293255 0.13782991202346 0.183284457478006 0.250733137829912 0.170087976539589 0.259530791788856 0.211143695014663 0.233137829912023 0.165689149560117 0.282991202346041 0.236070381231672 0.152492668621701 0.206744868035191 0.258064516129032 0.196480938416422 0.265395894428152 0.259530791788856 0.140762463343108 0.243401759530792 0.303519061583578 0.212609970674487 0.272727272727273 0.23…
0.258064516129032 0.265395894428152 0.281524926686217 0.338709677419355 0.272727272727273 0.341642228739003 0.277126099706745 0.259530791788856 0.252199413489736 0.344574780058651 0.294721407624633 0.25366568914956 0.281524926686217 0.31524926686217 0.280058651026393 0.326979472140763 0.319648093841642 0.237536656891496 0.294721407624633 0.368035190615836 0.338709677419355 0.348973607038123 0.233…
0.247800586510264 0.262463343108504 0.268328445747801 0.31524926686217 0.281524926686217 0.341642228739003 0.272727272727273 0.262463343108504 0.26099706744868 0.328445747800587 0.309384164222874 0.263929618768328 0.274193548387097 0.316715542521994 0.284457478005865 0.318181818181818 0.312316715542522 0.230205278592375 0.274193548387097 0.335777126099707 0.334310850439883 0.331378299120235 0.243…
0.228739002932551 0.214076246334311 0.237536656891496 0.303519061583578 0.240469208211144 0.302052785923754 0.243401759530792 0.214076246334311 0.224340175953079 0.30058651026393 0.277126099706745 0.224340175953079 0.241935483870968 0.294721407624633 0.244868035190616 0.296187683284457 0.281524926686217 0.189149560117302 0.23900293255132 0.321114369501466 0.30058651026393 0.310850439882698 0.2111…
0.277126099706745 0.302052785923754 0.306451612903226 0.353372434017595 0.31524926686217 0.344574780058651 0.312316715542522 0.304985337243402 0.30791788856305 0.341642228739003 0.335777126099707 0.294721407624633 0.321114369501466 0.341642228739003 0.340175953079179 0.351906158357771 0.348973607038123 0.282991202346041 0.31524926686217 0.360703812316716 0.351906158357771 0.354838709677419 0.2756…
0.26099706744868 0.274193548387097 0.277126099706745 0.343108504398827 0.291788856304985 0.335777126099707 0.284457478005865 0.262463343108504 0.284457478005865 0.325513196480938 0.303519061583578 0.26099706744868 0.294721407624633 0.313782991202346 0.294721407624633 0.328445747800587 0.310850439882698 0.240469208211144 0.272727272727273 0.344574780058651 0.346041055718475 0.344574780058651 0.260…
0.250733137829912 0.272727272727273 0.269794721407625 0.328445747800587 0.268328445747801 0.340175953079179 0.284457478005865 0.25366568914956 0.26099706744868 0.332844574780059 0.313782991202346 0.259530791788856 0.272727272727273 0.331378299120235 0.303519061583578 0.334310850439883 0.318181818181818 0.230205278592375 0.271260997067449 0.360703812316716 0.346041055718475 0.344574780058651 0.249…
0.278592375366569 0.272727272727273 0.294721407624633 0.334310850439883 0.304985337243402 0.324046920821114 0.282991202346041 0.287390029325513 0.281524926686217 0.350439882697947 0.312316715542522 0.280058651026393 0.303519061583578 0.324046920821114 0.318181818181818 0.328445747800587 0.326979472140763 0.256598240469208 0.297653958944281 0.348973607038123 0.351906158357771 0.353372434017595 0.2…
0.237536656891496 0.262463343108504 0.272727272727273 0.326979472140763 0.290322580645161 0.325513196480938 0.281524926686217 0.277126099706745 0.258064516129032 0.338709677419355 0.309384164222874 0.252199413489736 0.280058651026393 0.31524926686217 0.299120234604106 0.319648093841642 0.304985337243402 0.228739002932551 0.284457478005865 0.346041055718475 0.325513196480938 0.328445747800587 0.23…
0.284457478005865 0.290322580645161 0.302052785923754 0.341642228739003 0.304985337243402 0.347507331378299 0.296187683284457 0.293255131964809 0.297653958944281 0.360703812316716 0.332844574780059 0.287390029325513 0.316715542521994 0.360703812316716 0.324046920821114 0.354838709677419 0.329912023460411 0.258064516129032 0.294721407624633 0.363636363636364 0.36217008797654 0.356304985337243 0.25…
0.275659824046921 0.293255131964809 0.299120234604106 0.347507331378299 0.316715542521994 0.348973607038123 0.30058651026393 0.303519061583578 0.287390029325513 0.360703812316716 0.324046920821114 0.293255131964809 0.319648093841642 0.335777126099707 0.324046920821114 0.340175953079179 0.337243401759531 0.281524926686217 0.316715542521994 0.36217008797654 0.359237536656892 0.351906158357771 0.271…
0.233137829912023 0.247800586510264 0.25366568914956 0.319648093841642 0.258064516129032 0.316715542521994 0.249266862170088 0.236070381231672 0.240469208211144 0.31524926686217 0.293255131964809 0.237536656891496 0.259530791788856 0.303519061583578 0.26099706744868 0.304985337243402 0.302052785923754 0.209677419354839 0.259530791788856 0.328445747800587 0.312316715542522 0.313782991202346 0.2170…
0.266862170087977 0.275659824046921 0.265395894428152 0.319648093841642 0.26099706744868 0.334310850439883 0.269794721407625 0.255131964809384 0.265395894428152 0.324046920821114 0.30058651026393 0.259530791788856 0.284457478005865 0.310850439882698 0.272727272727273 0.316715542521994 0.310850439882698 0.227272727272727 0.271260997067449 0.329912023460411 0.326979472140763 0.331378299120235 0.241…
0.241935483870968 0.241935483870968 0.249266862170088 0.309384164222874 0.250733137829912 0.310850439882698 0.255131964809384 0.241935483870968 0.244868035190616 0.316715542521994 0.282991202346041 0.219941348973607 0.258064516129032 0.297653958944281 0.263929618768328 0.306451612903226 0.296187683284457 0.208211143695015 0.259530791788856 0.335777126099707 0.32258064516129 0.328445747800587 0.21…
0.237536656891496 0.23900293255132 0.247800586510264 0.297653958944281 0.247800586510264 0.310850439882698 0.249266862170088 0.250733137829912 0.236070381231672 0.293255131964809 0.281524926686217 0.230205278592375 0.252199413489736 0.296187683284457 0.268328445747801 0.297653958944281 0.284457478005865 0.206744868035191 0.262463343108504 0.328445747800587 0.304985337243402 0.31524926686217 0.222…
0.218475073313783 0.233137829912023 0.240469208211144 0.30058651026393 0.243401759530792 0.321114369501466 0.241935483870968 0.236070381231672 0.234604105571848 0.303519061583578 0.285923753665689 0.212609970674487 0.244868035190616 0.296187683284457 0.255131964809384 0.296187683284457 0.291788856304985 0.200879765395894 0.247800586510264 0.326979472140763 0.30791788856305 0.304985337243402 0.206…
0.31524926686217 0.318181818181818 0.316715542521994 0.375366568914956 0.340175953079179 0.373900293255132 0.30058651026393 0.319648093841642 0.328445747800587 0.375366568914956 0.353372434017595 0.329912023460411 0.325513196480938 0.359237536656892 0.343108504398827 0.357771260997067 0.353372434017595 0.299120234604106 0.343108504398827 0.388563049853372 0.370967741935484 0.390029325513196 0.297…
0.243401759530792 0.265395894428152 0.271260997067449 0.326979472140763 0.280058651026393 0.344574780058651 0.278592375366569 0.25366568914956 0.266862170087977 0.340175953079179 0.32258064516129 0.252199413489736 0.287390029325513 0.325513196480938 0.288856304985337 0.326979472140763 0.319648093841642 0.237536656891496 0.268328445747801 0.351906158357771 0.335777126099707 0.341642228739003 0.237…
0.379765395894428 0.325513196480938 0.346041055718475 0.387096774193548 0.332844574780059 0.392961876832845 0.353372434017595 0.360703812316716 0.338709677419355 0.410557184750733 0.37683284457478 0.341642228739003 0.365102639296188 0.392961876832845 0.363636363636364 0.414956011730205 0.3841642228739 0.318181818181818 0.370967741935484 0.387096774193548 0.392961876832845 0.398826979472141 0.3680…
0.234604105571848 0.234604105571848 0.256598240469208 0.32258064516129 0.255131964809384 0.32258064516129 0.256598240469208 0.241935483870968 0.233137829912023 0.310850439882698 0.287390029325513 0.230205278592375 0.25366568914956 0.297653958944281 0.266862170087977 0.31524926686217 0.291788856304985 0.208211143695015 0.249266862170088 0.341642228739003 0.321114369501466 0.328445747800587 0.22727…
0.244868035190616 0.241935483870968 0.26099706744868 0.319648093841642 0.26099706744868 0.331378299120235 0.256598240469208 0.249266862170088 0.247800586510264 0.312316715542522 0.30058651026393 0.237536656891496 0.249266862170088 0.30791788856305 0.266862170087977 0.309384164222874 0.30058651026393 0.215542521994135 0.262463343108504 0.344574780058651 0.309384164222874 0.328445747800587 0.211143…
0.266862170087977 0.259530791788856 0.259530791788856 0.318181818181818 0.263929618768328 0.325513196480938 0.249266862170088 0.247800586510264 0.247800586510264 0.328445747800587 0.296187683284457 0.24633431085044 0.266862170087977 0.310850439882698 0.274193548387097 0.312316715542522 0.319648093841642 0.219941348973607 0.268328445747801 0.359237536656892 0.337243401759531 0.328445747800587 0.24…
0.302052785923754 0.312316715542522 0.30791788856305 0.360703812316716 0.313782991202346 0.359237536656892 0.309384164222874 0.304985337243402 0.316715542521994 0.351906158357771 0.329912023460411 0.310850439882698 0.313782991202346 0.341642228739003 0.329912023460411 0.353372434017595 0.344574780058651 0.287390029325513 0.31524926686217 0.373900293255132 0.350439882697947 0.354838709677419 0.299…
0.255131964809384 0.268328445747801 0.290322580645161 0.332844574780059 0.284457478005865 0.331378299120235 0.263929618768328 0.272727272727273 0.275659824046921 0.332844574780059 0.30791788856305 0.263929618768328 0.288856304985337 0.312316715542522 0.299120234604106 0.328445747800587 0.316715542521994 0.243401759530792 0.275659824046921 0.351906158357771 0.326979472140763 0.328445747800587 0.24…
0.234604105571848 0.255131964809384 0.25366568914956 0.310850439882698 0.266862170087977 0.32258064516129 0.259530791788856 0.23900293255132 0.24633431085044 0.316715542521994 0.290322580645161 0.236070381231672 0.259530791788856 0.303519061583578 0.268328445747801 0.306451612903226 0.297653958944281 0.221407624633431 0.259530791788856 0.338709677419355 0.325513196480938 0.318181818181818 0.21260…
0.291788856304985 0.290322580645161 0.304985337243402 0.357771260997067 0.304985337243402 0.360703812316716 0.291788856304985 0.288856304985337 0.297653958944281 0.347507331378299 0.331378299120235 0.294721407624633 0.297653958944281 0.337243401759531 0.299120234604106 0.344574780058651 0.346041055718475 0.262463343108504 0.318181818181818 0.381231671554252 0.354838709677419 0.359237536656892 0.2…
0.297653958944281 0.30058651026393 0.313782991202346 0.357771260997067 0.31524926686217 0.373900293255132 0.313782991202346 0.288856304985337 0.30791788856305 0.360703812316716 0.346041055718475 0.304985337243402 0.324046920821114 0.351906158357771 0.318181818181818 0.353372434017595 0.335777126099707 0.278592375366569 0.310850439882698 0.378299120234604 0.378299120234604 0.360703812316716 0.2727…
0.278592375366569 0.291788856304985 0.299120234604106 0.343108504398827 0.306451612903226 0.350439882697947 0.288856304985337 0.291788856304985 0.296187683284457 0.344574780058651 0.331378299120235 0.285923753665689 0.313782991202346 0.343108504398827 0.319648093841642 0.354838709677419 0.335777126099707 0.258064516129032 0.304985337243402 0.365102639296188 0.331378299120235 0.354838709677419 0.2…
0.458944281524927 0.422287390029325 0.429618768328446 0.442815249266862 0.434017595307918 0.442815249266862 0.428152492668622 0.461876832844575 0.42375366568915 0.475073313782991 0.456011730205279 0.439882697947214 0.448680351906158 0.467741935483871 0.450146627565982 0.479472140762463 0.461876832844575 0.409090909090909 0.441348973607038 0.464809384164223 0.469208211143695 0.461876832844575 0.43…
0.280058651026393 0.30058651026393 0.291788856304985 0.351906158357771 0.302052785923754 0.351906158357771 0.293255131964809 0.288856304985337 0.288856304985337 0.350439882697947 0.331378299120235 0.280058651026393 0.310850439882698 0.341642228739003 0.312316715542522 0.343108504398827 0.348973607038123 0.265395894428152 0.304985337243402 0.351906158357771 0.360703812316716 0.357771260997067 0.25…
0.326979472140763 0.325513196480938 0.328445747800587 0.381231671554252 0.353372434017595 0.381231671554252 0.326979472140763 0.319648093841642 0.351906158357771 0.372434017595308 0.368035190615836 0.331378299120235 0.335777126099707 0.370967741935484 0.351906158357771 0.372434017595308 0.365102639296188 0.309384164222874 0.319648093841642 0.36950146627566 0.3841642228739 0.379765395894428 0.3225…
0.25366568914956 0.271260997067449 0.258064516129032 0.324046920821114 0.278592375366569 0.328445747800587 0.269794721407625 0.256598240469208 0.269794721407625 0.316715542521994 0.299120234604106 0.25366568914956 0.281524926686217 0.30791788856305 0.282991202346041 0.309384164222874 0.309384164222874 0.240469208211144 0.277126099706745 0.350439882697947 0.341642228739003 0.337243401759531 0.2478…
0.241935483870968 0.25366568914956 0.263929618768328 0.313782991202346 0.269794721407625 0.32258064516129 0.266862170087977 0.249266862170088 0.247800586510264 0.324046920821114 0.287390029325513 0.241935483870968 0.274193548387097 0.302052785923754 0.287390029325513 0.31524926686217 0.30058651026393 0.218475073313783 0.271260997067449 0.329912023460411 0.313782991202346 0.32258064516129 0.227272…
0.236070381231672 0.296187683284457 0.302052785923754 0.353372434017595 0.296187683284457 0.351906158357771 0.291788856304985 0.280058651026393 0.290322580645161 0.353372434017595 0.331378299120235 0.285923753665689 0.299120234604106 0.328445747800587 0.303519061583578 0.337243401759531 0.334310850439883 0.26099706744868 0.296187683284457 0.359237536656892 0.343108504398827 0.36217008797654 0.266…
0.297653958944281 0.324046920821114 0.331378299120235 0.366568914956012 0.325513196480938 0.368035190615836 0.32258064516129 0.32258064516129 0.325513196480938 0.363636363636364 0.337243401759531 0.299120234604106 0.343108504398827 0.351906158357771 0.341642228739003 0.357771260997067 0.359237536656892 0.299120234604106 0.335777126099707 0.37683284457478 0.359237536656892 0.370967741935484 0.3020…
0.256598240469208 0.282991202346041 0.294721407624633 0.331378299120235 0.299120234604106 0.338709677419355 0.285923753665689 0.281524926686217 0.282991202346041 0.326979472140763 0.316715542521994 0.272727272727273 0.297653958944281 0.326979472140763 0.30791788856305 0.319648093841642 0.316715542521994 0.249266862170088 0.293255131964809 0.354838709677419 0.344574780058651 0.343108504398827 0.26…
0.256598240469208 0.215542521994135 0.205278592375367 0.271260997067449 0.215542521994135 0.290322580645161 0.224340175953079 0.196480938416422 0.236070381231672 0.296187683284457 0.252199413489736 0.231671554252199 0.222873900293255 0.268328445747801 0.227272727272727 0.294721407624633 0.255131964809384 0.196480938416422 0.202346041055719 0.31524926686217 0.309384164222874 0.30058651026393 0.247…
0.227272727272727 0.250733137829912 0.244868035190616 0.302052785923754 0.252199413489736 0.310850439882698 0.26099706744868 0.247800586510264 0.240469208211144 0.302052785923754 0.284457478005865 0.24633431085044 0.258064516129032 0.30058651026393 0.262463343108504 0.306451612903226 0.287390029325513 0.209677419354839 0.241935483870968 0.332844574780059 0.325513196480938 0.319648093841642 0.2258…
0.30791788856305 0.324046920821114 0.328445747800587 0.375366568914956 0.335777126099707 0.385630498533724 0.332844574780059 0.331378299120235 0.324046920821114 0.373900293255132 0.356304985337243 0.30791788856305 0.343108504398827 0.373900293255132 0.334310850439883 0.363636363636364 0.351906158357771 0.293255131964809 0.313782991202346 0.381231671554252 0.373900293255132 0.391495601173021 0.290…
0.310850439882698 0.294721407624633 0.316715542521994 0.370967741935484 0.313782991202346 0.37683284457478 0.312316715542522 0.321114369501466 0.291788856304985 0.360703812316716 0.346041055718475 0.304985337243402 0.321114369501466 0.365102639296188 0.329912023460411 0.375366568914956 0.351906158357771 0.268328445747801 0.331378299120235 0.379765395894428 0.36217008797654 0.379765395894428 0.269…
0.263929618768328 0.30058651026393 0.318181818181818 0.378299120234604 0.321114369501466 0.373900293255132 0.318181818181818 0.312316715542522 0.287390029325513 0.368035190615836 0.347507331378299 0.293255131964809 0.309384164222874 0.359237536656892 0.324046920821114 0.368035190615836 0.348973607038123 0.266862170087977 0.326979472140763 0.391495601173021 0.356304985337243 0.368035190615836 0.28…
0.241935483870968 0.181818181818182 0.200879765395894 0.266862170087977 0.186217008797654 0.26099706744868 0.219941348973607 0.237536656891496 0.173020527859237 0.288856304985337 0.252199413489736 0.18475073313783 0.203812316715543 0.274193548387097 0.212609970674487 0.297653958944281 0.263929618768328 0.153958944281525 0.262463343108504 0.31524926686217 0.26099706744868 0.272727272727273 0.26099…
0.230205278592375 0.175953079178886 0.218475073313783 0.285923753665689 0.196480938416422 0.277126099706745 0.240469208211144 0.252199413489736 0.170087976539589 0.294721407624633 0.274193548387097 0.18475073313783 0.225806451612903 0.291788856304985 0.227272727272727 0.306451612903226 0.280058651026393 0.165689149560117 0.263929618768328 0.313782991202346 0.263929618768328 0.288856304985337 0.25…
0.272727272727273 0.294721407624633 0.30791788856305 0.347507331378299 0.309384164222874 0.357771260997067 0.296187683284457 0.30058651026393 0.302052785923754 0.351906158357771 0.335777126099707 0.299120234604106 0.313782991202346 0.334310850439883 0.312316715542522 0.346041055718475 0.338709677419355 0.269794721407625 0.312316715542522 0.365102639296188 0.357771260997067 0.359237536656892 0.260…
0.280058651026393 0.299120234604106 0.312316715542522 0.356304985337243 0.326979472140763 0.370967741935484 0.31524926686217 0.31524926686217 0.310850439882698 0.366568914956012 0.334310850439883 0.299120234604106 0.338709677419355 0.354838709677419 0.331378299120235 0.353372434017595 0.343108504398827 0.288856304985337 0.324046920821114 0.382697947214076 0.363636363636364 0.379765395894428 0.266…
0.236070381231672 0.108504398826979 0.195014662756598 0.266862170087977 0.165689149560117 0.266862170087977 0.218475073313783 0.244868035190616 0.178885630498534 0.288856304985337 0.255131964809384 0.158357771260997 0.215542521994135 0.275659824046921 0.215542521994135 0.284457478005865 0.249266862170088 0.149560117302053 0.247800586510264 0.31524926686217 0.25366568914956 0.271260997067449 0.250…
0.222873900293255 0.0879765395894428 0.200879765395894 0.263929618768328 0.152492668621701 0.262463343108504 0.221407624633431 0.237536656891496 0.158357771260997 0.293255131964809 0.240469208211144 0.151026392961877 0.206744868035191 0.269794721407625 0.214076246334311 0.280058651026393 0.255131964809384 0.124633431085044 0.24633431085044 0.309384164222874 0.250733137829912 0.278592375366569 0.2…
0.236070381231672 0.129032258064516 0.211143695014663 0.259530791788856 0.161290322580645 0.284457478005865 0.219941348973607 0.249266862170088 0.17741935483871 0.296187683284457 0.243401759530792 0.17741935483871 0.222873900293255 0.272727272727273 0.218475073313783 0.285923753665689 0.262463343108504 0.151026392961877 0.265395894428152 0.309384164222874 0.243401759530792 0.272727272727273 0.255…
0.225806451612903 0.112903225806452 0.186217008797654 0.256598240469208 0.152492668621701 0.255131964809384 0.200879765395894 0.221407624633431 0.152492668621701 0.285923753665689 0.231671554252199 0.149560117302053 0.193548387096774 0.252199413489736 0.200879765395894 0.268328445747801 0.243401759530792 0.127565982404692 0.241935483870968 0.30791788856305 0.243401759530792 0.269794721407625 0.23…
0.211143695014663 0.0997067448680352 0.197947214076246 0.259530791788856 0.161290322580645 0.266862170087977 0.219941348973607 0.236070381231672 0.145161290322581 0.285923753665689 0.240469208211144 0.153958944281525 0.202346041055719 0.266862170087977 0.212609970674487 0.274193548387097 0.247800586510264 0.13782991202346 0.240469208211144 0.313782991202346 0.23900293255132 0.277126099706745 0.23…
0.230205278592375 0.109970674486804 0.196480938416422 0.265395894428152 0.161290322580645 0.26099706744868 0.221407624633431 0.240469208211144 0.159824046920821 0.296187683284457 0.252199413489736 0.168621700879765 0.212609970674487 0.278592375366569 0.224340175953079 0.281524926686217 0.26099706744868 0.143695014662757 0.255131964809384 0.318181818181818 0.255131964809384 0.282991202346041 0.247…
0.212609970674487 0.0894428152492669 0.183284457478006 0.256598240469208 0.148093841642229 0.26099706744868 0.208211143695015 0.225806451612903 0.145161290322581 0.278592375366569 0.233137829912023 0.148093841642229 0.195014662756598 0.258064516129032 0.196480938416422 0.266862170087977 0.244868035190616 0.121700879765396 0.227272727272727 0.309384164222874 0.234604105571848 0.269794721407625 0.2…
0.237536656891496 0.134897360703812 0.209677419354839 0.277126099706745 0.167155425219941 0.272727272727273 0.231671554252199 0.255131964809384 0.152492668621701 0.302052785923754 0.259530791788856 0.170087976539589 0.222873900293255 0.284457478005865 0.219941348973607 0.284457478005865 0.252199413489736 0.151026392961877 0.258064516129032 0.319648093841642 0.24633431085044 0.294721407624633 0.26…
0.228739002932551 0.121700879765396 0.19941348973607 0.256598240469208 0.168621700879765 0.269794721407625 0.221407624633431 0.23900293255132 0.171554252199413 0.288856304985337 0.252199413489736 0.168621700879765 0.218475073313783 0.262463343108504 0.221407624633431 0.269794721407625 0.258064516129032 0.145161290322581 0.24633431085044 0.321114369501466 0.236070381231672 0.266862170087977 0.2478…
0.244868035190616 0.12316715542522 0.212609970674487 0.272727272727273 0.18475073313783 0.277126099706745 0.236070381231672 0.252199413489736 0.186217008797654 0.306451612903226 0.26099706744868 0.171554252199413 0.224340175953079 0.287390029325513 0.233137829912023 0.291788856304985 0.277126099706745 0.158357771260997 0.263929618768328 0.325513196480938 0.250733137829912 0.269794721407625 0.2609…
0.231671554252199 0.127565982404692 0.209677419354839 0.266862170087977 0.175953079178886 0.268328445747801 0.224340175953079 0.243401759530792 0.149560117302053 0.293255131964809 0.252199413489736 0.170087976539589 0.209677419354839 0.274193548387097 0.208211143695015 0.288856304985337 0.26099706744868 0.145161290322581 0.256598240469208 0.304985337243402 0.240469208211144 0.281524926686217 0.23…
0.214076246334311 0.101173020527859 0.178885630498534 0.249266862170088 0.148093841642229 0.244868035190616 0.203812316715543 0.222873900293255 0.151026392961877 0.269794721407625 0.236070381231672 0.148093841642229 0.187683284457478 0.26099706744868 0.195014662756598 0.265395894428152 0.240469208211144 0.124633431085044 0.230205278592375 0.30791788856305 0.227272727272727 0.255131964809384 0.231…
0.218475073313783 0.0865102639296188 0.187683284457478 0.258064516129032 0.153958944281525 0.258064516129032 0.222873900293255 0.233137829912023 0.155425219941349 0.285923753665689 0.244868035190616 0.142228739002933 0.202346041055719 0.271260997067449 0.211143695014663 0.278592375366569 0.241935483870968 0.134897360703812 0.244868035190616 0.318181818181818 0.234604105571848 0.263929618768328 0.…
0.225806451612903 0.108504398826979 0.19941348973607 0.266862170087977 0.162756598240469 0.269794721407625 0.215542521994135 0.244868035190616 0.173020527859237 0.285923753665689 0.244868035190616 0.158357771260997 0.217008797653959 0.265395894428152 0.206744868035191 0.277126099706745 0.259530791788856 0.143695014662757 0.25366568914956 0.30791788856305 0.247800586510264 0.274193548387097 0.2492…
0.256598240469208 0.156891495601173 0.231671554252199 0.291788856304985 0.196480938416422 0.285923753665689 0.241935483870968 0.274193548387097 0.190615835777126 0.30791788856305 0.278592375366569 0.190615835777126 0.243401759530792 0.293255131964809 0.241935483870968 0.294721407624633 0.274193548387097 0.175953079178886 0.278592375366569 0.31524926686217 0.25366568914956 0.285923753665689 0.2829…
0.25366568914956 0.152492668621701 0.228739002932551 0.299120234604106 0.196480938416422 0.297653958944281 0.244868035190616 0.262463343108504 0.193548387096774 0.319648093841642 0.269794721407625 0.200879765395894 0.234604105571848 0.302052785923754 0.23900293255132 0.302052785923754 0.280058651026393 0.170087976539589 0.263929618768328 0.350439882697947 0.275659824046921 0.306451612903226 0.274…
0.357771260997067 0.265395894428152 0.316715542521994 0.36950146627566 0.288856304985337 0.372434017595308 0.341642228739003 0.372434017595308 0.312316715542522 0.3841642228739 0.350439882697947 0.297653958944281 0.329912023460411 0.379765395894428 0.332844574780059 0.373900293255132 0.36217008797654 0.293255131964809 0.373900293255132 0.401759530791789 0.337243401759531 0.363636363636364 0.39296…
0.321114369501466 0.212609970674487 0.296187683284457 0.341642228739003 0.263929618768328 0.338709677419355 0.32258064516129 0.351906158357771 0.265395894428152 0.368035190615836 0.341642228739003 0.272727272727273 0.297653958944281 0.357771260997067 0.306451612903226 0.360703812316716 0.329912023460411 0.26099706744868 0.326979472140763 0.3841642228739 0.325513196480938 0.346041055718475 0.34164…
0.212609970674487 0.102639296187683 0.181818181818182 0.24633431085044 0.142228739002933 0.250733137829912 0.196480938416422 0.221407624633431 0.143695014662757 0.274193548387097 0.218475073313783 0.140762463343108 0.187683284457478 0.24633431085044 0.195014662756598 0.26099706744868 0.23900293255132 0.112903225806452 0.240469208211144 0.293255131964809 0.230205278592375 0.259530791788856 0.22727…
0.43108504398827 0.334310850439883 0.385630498533724 0.426686217008798 0.343108504398827 0.442815249266862 0.403225806451613 0.409090909090909 0.357771260997067 0.444281524926686 0.409090909090909 0.373900293255132 0.390029325513196 0.43108504398827 0.391495601173021 0.444281524926686 0.428152492668622 0.344574780058651 0.428152492668622 0.463343108504399 0.417888563049853 0.422287390029325 0.425…
0.473607038123167 0.412023460410557 0.444281524926686 0.483870967741936 0.410557184750733 0.502932551319648 0.458944281524927 0.464809384164223 0.425219941348974 0.502932551319648 0.467741935483871 0.43841642228739 0.44574780058651 0.489736070381232 0.447214076246334 0.5 0.486803519061584 0.404692082111437 0.48533724340176 0.533724340175953 0.470674486803519 0.489736070381232 0.494134897360704 0.…
0.212609970674487 0.109970674486804 0.187683284457478 0.258064516129032 0.149560117302053 0.258064516129032 0.214076246334311 0.234604105571848 0.13782991202346 0.278592375366569 0.243401759530792 0.156891495601173 0.193548387096774 0.266862170087977 0.206744868035191 0.281524926686217 0.249266862170088 0.124633431085044 0.244868035190616 0.30791788856305 0.236070381231672 0.271260997067449 0.240…
0.211143695014663 0.101173020527859 0.189149560117302 0.256598240469208 0.146627565982405 0.25366568914956 0.211143695014663 0.231671554252199 0.13049853372434 0.275659824046921 0.243401759530792 0.151026392961877 0.196480938416422 0.268328445747801 0.203812316715543 0.278592375366569 0.241935483870968 0.126099706744868 0.233137829912023 0.304985337243402 0.234604105571848 0.266862170087977 0.231…
0.284457478005865 0.189149560117302 0.271260997067449 0.324046920821114 0.230205278592375 0.313782991202346 0.268328445747801 0.299120234604106 0.236070381231672 0.338709677419355 0.296187683284457 0.233137829912023 0.269794721407625 0.325513196480938 0.266862170087977 0.324046920821114 0.318181818181818 0.221407624633431 0.304985337243402 0.348973607038123 0.291788856304985 0.331378299120235 0.3…
0.249266862170088 0.139296187683284 0.218475073313783 0.280058651026393 0.180351906158358 0.281524926686217 0.23900293255132 0.252199413489736 0.195014662756598 0.309384164222874 0.263929618768328 0.178885630498534 0.230205278592375 0.293255131964809 0.221407624633431 0.290322580645161 0.280058651026393 0.161290322580645 0.271260997067449 0.325513196480938 0.259530791788856 0.30058651026393 0.268…
0.224340175953079 0.0982404692082112 0.18475073313783 0.25366568914956 0.148093841642229 0.259530791788856 0.209677419354839 0.228739002932551 0.161290322580645 0.282991202346041 0.231671554252199 0.155425219941349 0.202346041055719 0.256598240469208 0.197947214076246 0.266862170087977 0.249266862170088 0.134897360703812 0.24633431085044 0.299120234604106 0.240469208211144 0.265395894428152 0.243…
0.236070381231672 0.175953079178886 0.211143695014663 0.284457478005865 0.19941348973607 0.281524926686217 0.222873900293255 0.231671554252199 0.195014662756598 0.303519061583578 0.262463343108504 0.196480938416422 0.215542521994135 0.287390029325513 0.222873900293255 0.303519061583578 0.269794721407625 0.180351906158358 0.24633431085044 0.313782991202346 0.266862170087977 0.293255131964809 0.215…
0.218475073313783 0.0909090909090909 0.190615835777126 0.258064516129032 0.146627565982405 0.25366568914956 0.211143695014663 0.230205278592375 0.153958944281525 0.284457478005865 0.236070381231672 0.146627565982405 0.200879765395894 0.26099706744868 0.19941348973607 0.266862170087977 0.24633431085044 0.121700879765396 0.24633431085044 0.304985337243402 0.240469208211144 0.271260997067449 0.23313…
0.211143695014663 0.101173020527859 0.181818181818182 0.256598240469208 0.156891495601173 0.262463343108504 0.218475073313783 0.23900293255132 0.148093841642229 0.268328445747801 0.237536656891496 0.145161290322581 0.196480938416422 0.265395894428152 0.205278592375367 0.272727272727273 0.249266862170088 0.126099706744868 0.234604105571848 0.310850439882698 0.230205278592375 0.271260997067449 0.23…
0.255131964809384 0.152492668621701 0.217008797653959 0.277126099706745 0.196480938416422 0.297653958944281 0.252199413489736 0.274193548387097 0.203812316715543 0.316715542521994 0.266862170087977 0.200879765395894 0.241935483870968 0.304985337243402 0.228739002932551 0.303519061583578 0.282991202346041 0.18475073313783 0.274193548387097 0.337243401759531 0.265395894428152 0.285923753665689 0.28…
0.212609970674487 0.114369501466276 0.18475073313783 0.259530791788856 0.167155425219941 0.263929618768328 0.218475073313783 0.230205278592375 0.151026392961877 0.280058651026393 0.237536656891496 0.140762463343108 0.202346041055719 0.269794721407625 0.212609970674487 0.278592375366569 0.249266862170088 0.127565982404692 0.237536656891496 0.296187683284457 0.233137829912023 0.263929618768328 0.23…
0.217008797653959 0.0909090909090909 0.190615835777126 0.265395894428152 0.158357771260997 0.268328445747801 0.221407624633431 0.233137829912023 0.162756598240469 0.288856304985337 0.247800586510264 0.148093841642229 0.209677419354839 0.268328445747801 0.205278592375367 0.280058651026393 0.250733137829912 0.127565982404692 0.240469208211144 0.316715542521994 0.243401759530792 0.277126099706745 0.…
0.218475073313783 0.112903225806452 0.193548387096774 0.259530791788856 0.156891495601173 0.26099706744868 0.212609970674487 0.233137829912023 0.148093841642229 0.277126099706745 0.240469208211144 0.149560117302053 0.196480938416422 0.259530791788856 0.195014662756598 0.275659824046921 0.243401759530792 0.129032258064516 0.240469208211144 0.30791788856305 0.231671554252199 0.266862170087977 0.236…
0.219941348973607 0.0865102639296188 0.19208211143695 0.265395894428152 0.152492668621701 0.262463343108504 0.221407624633431 0.240469208211144 0.159824046920821 0.284457478005865 0.243401759530792 0.153958944281525 0.208211143695015 0.269794721407625 0.206744868035191 0.274193548387097 0.249266862170088 0.134897360703812 0.24633431085044 0.310850439882698 0.244868035190616 0.275659824046921 0.24…
0.225806451612903 0.0982404692082112 0.19208211143695 0.268328445747801 0.159824046920821 0.266862170087977 0.222873900293255 0.243401759530792 0.161290322580645 0.287390029325513 0.23900293255132 0.159824046920821 0.214076246334311 0.271260997067449 0.219941348973607 0.280058651026393 0.250733137829912 0.143695014662757 0.250733137829912 0.310850439882698 0.240469208211144 0.272727272727273 0.25…
0.217008797653959 0.0835777126099707 0.19208211143695 0.256598240469208 0.149560117302053 0.250733137829912 0.214076246334311 0.234604105571848 0.155425219941349 0.280058651026393 0.236070381231672 0.152492668621701 0.202346041055719 0.265395894428152 0.206744868035191 0.268328445747801 0.234604105571848 0.126099706744868 0.237536656891496 0.304985337243402 0.231671554252199 0.268328445747801 0.2…
0.230205278592375 0.105571847507331 0.193548387096774 0.265395894428152 0.161290322580645 0.26099706744868 0.219941348973607 0.234604105571848 0.164222873900293 0.287390029325513 0.247800586510264 0.156891495601173 0.203812316715543 0.268328445747801 0.211143695014663 0.281524926686217 0.250733137829912 0.133431085043988 0.241935483870968 0.309384164222874 0.237536656891496 0.278592375366569 0.24…
0.218475073313783 0.0953079178885631 0.187683284457478 0.259530791788856 0.153958944281525 0.266862170087977 0.212609970674487 0.234604105571848 0.153958944281525 0.287390029325513 0.240469208211144 0.152492668621701 0.205278592375367 0.265395894428152 0.208211143695015 0.280058651026393 0.250733137829912 0.133431085043988 0.240469208211144 0.31524926686217 0.243401759530792 0.272727272727273 0.2…
0.313782991202346 0.208211143695015 0.281524926686217 0.325513196480938 0.237536656891496 0.331378299120235 0.303519061583578 0.328445747800587 0.258064516129032 0.350439882697947 0.319648093841642 0.255131964809384 0.278592375366569 0.331378299120235 0.296187683284457 0.340175953079179 0.331378299120235 0.240469208211144 0.326979472140763 0.37683284457478 0.31524926686217 0.334310850439883 0.329…
0.24633431085044 0.129032258064516 0.19941348973607 0.266862170087977 0.161290322580645 0.262463343108504 0.221407624633431 0.234604105571848 0.167155425219941 0.294721407624633 0.247800586510264 0.170087976539589 0.208211143695015 0.277126099706745 0.205278592375367 0.268328445747801 0.26099706744868 0.149560117302053 0.250733137829912 0.313782991202346 0.26099706744868 0.280058651026393 0.26099…
0.25366568914956 0.131964809384164 0.212609970674487 0.287390029325513 0.193548387096774 0.297653958944281 0.243401759530792 0.258064516129032 0.196480938416422 0.318181818181818 0.269794721407625 0.193548387096774 0.230205278592375 0.288856304985337 0.228739002932551 0.296187683284457 0.275659824046921 0.164222873900293 0.265395894428152 0.343108504398827 0.269794721407625 0.287390029325513 0.27…
0.326979472140763 0.212609970674487 0.269794721407625 0.335777126099707 0.249266862170088 0.350439882697947 0.296187683284457 0.325513196480938 0.262463343108504 0.363636363636364 0.310850439882698 0.250733137829912 0.294721407624633 0.340175953079179 0.293255131964809 0.356304985337243 0.334310850439883 0.221407624633431 0.326979472140763 0.3841642228739 0.321114369501466 0.341642228739003 0.334…
0.420821114369501 0.332844574780059 0.390029325513196 0.42375366568915 0.36950146627566 0.448680351906158 0.416422287390029 0.428152492668622 0.375366568914956 0.464809384164223 0.404692082111437 0.37683284457478 0.407624633431085 0.435483870967742 0.409090909090909 0.43841642228739 0.417888563049853 0.368035190615836 0.435483870967742 0.464809384164223 0.404692082111437 0.441348973607038 0.44428…
0.252199413489736 0.127565982404692 0.224340175953079 0.282991202346041 0.19208211143695 0.285923753665689 0.244868035190616 0.263929618768328 0.187683284457478 0.312316715542522 0.25366568914956 0.18475073313783 0.23900293255132 0.293255131964809 0.228739002932551 0.303519061583578 0.271260997067449 0.171554252199413 0.263929618768328 0.321114369501466 0.249266862170088 0.290322580645161 0.26979…
0.331378299120235 0.263929618768328 0.30058651026393 0.346041055718475 0.280058651026393 0.348973607038123 0.310850439882698 0.337243401759531 0.262463343108504 0.36217008797654 0.328445747800587 0.277126099706745 0.30058651026393 0.363636363636364 0.31524926686217 0.365102639296188 0.331378299120235 0.252199413489736 0.328445747800587 0.394428152492669 0.318181818181818 0.368035190615836 0.34457…
0.266862170087977 0.155425219941349 0.24633431085044 0.297653958944281 0.209677419354839 0.291788856304985 0.271260997067449 0.285923753665689 0.18475073313783 0.312316715542522 0.281524926686217 0.208211143695015 0.252199413489736 0.309384164222874 0.268328445747801 0.319648093841642 0.282991202346041 0.17741935483871 0.30058651026393 0.351906158357771 0.268328445747801 0.30058651026393 0.290322…
0.338709677419355 0.222873900293255 0.303519061583578 0.365102639296188 0.277126099706745 0.36950146627566 0.321114369501466 0.351906158357771 0.285923753665689 0.36950146627566 0.348973607038123 0.277126099706745 0.306451612903226 0.36950146627566 0.340175953079179 0.381231671554252 0.340175953079179 0.266862170087977 0.366568914956012 0.388563049853372 0.328445747800587 0.363636363636364 0.3680…
0.381231671554252 0.272727272727273 0.353372434017595 0.409090909090909 0.331378299120235 0.425219941348974 0.372434017595308 0.3841642228739 0.325513196480938 0.422287390029325 0.372434017595308 0.331378299120235 0.351906158357771 0.404692082111437 0.36950146627566 0.409090909090909 0.391495601173021 0.303519061583578 0.385630498533724 0.432551319648094 0.385630498533724 0.409090909090909 0.3929…
0.37683284457478 0.25366568914956 0.325513196480938 0.395894428152493 0.302052785923754 0.400293255131965 0.360703812316716 0.375366568914956 0.31524926686217 0.409090909090909 0.360703812316716 0.303519061583578 0.354838709677419 0.398826979472141 0.354838709677419 0.416422287390029 0.381231671554252 0.293255131964809 0.385630498533724 0.432551319648094 0.375366568914956 0.397360703812317 0.3856…
0.263929618768328 0.142228739002933 0.241935483870968 0.309384164222874 0.200879765395894 0.293255131964809 0.262463343108504 0.275659824046921 0.208211143695015 0.325513196480938 0.278592375366569 0.203812316715543 0.249266862170088 0.31524926686217 0.250733137829912 0.306451612903226 0.288856304985337 0.186217008797654 0.293255131964809 0.354838709677419 0.271260997067449 0.309384164222874 0.29…
0.233137829912023 0.0982404692082112 0.19208211143695 0.274193548387097 0.165689149560117 0.268328445747801 0.227272727272727 0.247800586510264 0.167155425219941 0.290322580645161 0.247800586510264 0.168621700879765 0.209677419354839 0.280058651026393 0.212609970674487 0.288856304985337 0.255131964809384 0.139296187683284 0.247800586510264 0.325513196480938 0.249266862170088 0.277126099706745 0.2…
0.282991202346041 0.243401759530792 0.272727272727273 0.321114369501466 0.244868035190616 0.337243401759531 0.285923753665689 0.30058651026393 0.225806451612903 0.334310850439883 0.318181818181818 0.224340175953079 0.278592375366569 0.329912023460411 0.271260997067449 0.356304985337243 0.321114369501466 0.221407624633431 0.310850439882698 0.366568914956012 0.293255131964809 0.32258064516129 0.299…
0.247800586510264 0.118768328445748 0.214076246334311 0.285923753665689 0.175953079178886 0.282991202346041 0.24633431085044 0.26099706744868 0.174486803519062 0.296187683284457 0.259530791788856 0.173020527859237 0.224340175953079 0.294721407624633 0.227272727272727 0.290322580645161 0.266862170087977 0.161290322580645 0.272727272727273 0.335777126099707 0.258064516129032 0.291788856304985 0.268…
0.428152492668622 0.335777126099707 0.395894428152493 0.457478005865103 0.368035190615836 0.450146627565982 0.426686217008798 0.43108504398827 0.36950146627566 0.456011730205279 0.419354838709677 0.373900293255132 0.409090909090909 0.441348973607038 0.412023460410557 0.458944281524927 0.441348973607038 0.356304985337243 0.436950146627566 0.472140762463343 0.413489736070381 0.435483870967742 0.436…
0.508797653958944 0.410557184750733 0.460410557184751 0.508797653958944 0.444281524926686 0.516129032258065 0.49266862170088 0.486803519061584 0.456011730205279 0.521994134897361 0.497067448680352 0.44574780058651 0.466275659824047 0.523460410557185 0.475073313782991 0.524926686217009 0.498533724340176 0.442815249266862 0.508797653958944 0.539589442815249 0.48533724340176 0.505865102639296 0.4897…
0.343108504398827 0.237536656891496 0.32258064516129 0.385630498533724 0.288856304985337 0.387096774193548 0.356304985337243 0.347507331378299 0.282991202346041 0.397360703812317 0.373900293255132 0.284457478005865 0.326979472140763 0.379765395894428 0.338709677419355 0.392961876832845 0.375366568914956 0.268328445747801 0.36950146627566 0.409090909090909 0.346041055718475 0.388563049853372 0.340…
0.304985337243402 0.193548387096774 0.258064516129032 0.328445747800587 0.224340175953079 0.334310850439883 0.278592375366569 0.303519061583578 0.23900293255132 0.353372434017595 0.313782991202346 0.236070381231672 0.277126099706745 0.341642228739003 0.282991202346041 0.340175953079179 0.31524926686217 0.208211143695015 0.310850439882698 0.373900293255132 0.30791788856305 0.334310850439883 0.3167…
0.372434017595308 0.262463343108504 0.325513196480938 0.3841642228739 0.306451612903226 0.394428152492669 0.360703812316716 0.381231671554252 0.310850439882698 0.406158357771261 0.365102639296188 0.310850439882698 0.346041055718475 0.382697947214076 0.353372434017595 0.400293255131965 0.366568914956012 0.288856304985337 0.36217008797654 0.406158357771261 0.354838709677419 0.3841642228739 0.378299…
0.370967741935484 0.259530791788856 0.344574780058651 0.390029325513196 0.303519061583578 0.401759530791789 0.36217008797654 0.372434017595308 0.312316715542522 0.406158357771261 0.370967741935484 0.313782991202346 0.340175953079179 0.398826979472141 0.347507331378299 0.404692082111437 0.372434017595308 0.288856304985337 0.368035190615836 0.43108504398827 0.373900293255132 0.390029325513196 0.385…
0.419354838709677 0.304985337243402 0.37683284457478 0.43108504398827 0.347507331378299 0.43841642228739 0.400293255131965 0.412023460410557 0.379765395894428 0.444281524926686 0.406158357771261 0.351906158357771 0.391495601173021 0.43108504398827 0.390029325513196 0.435483870967742 0.425219941348974 0.329912023460411 0.432551319648094 0.467741935483871 0.401759530791789 0.425219941348974 0.42375…
0.351906158357771 0.231671554252199 0.313782991202346 0.370967741935484 0.268328445747801 0.37683284457478 0.337243401759531 0.346041055718475 0.271260997067449 0.394428152492669 0.344574780058651 0.280058651026393 0.312316715542522 0.37683284457478 0.328445747800587 0.379765395894428 0.36217008797654 0.252199413489736 0.350439882697947 0.401759530791789 0.346041055718475 0.385630498533724 0.3533…
0.269794721407625 0.288856304985337 0.299120234604106 0.346041055718475 0.302052785923754 0.346041055718475 0.284457478005865 0.281524926686217 0.287390029325513 0.335777126099707 0.332844574780059 0.265395894428152 0.284457478005865 0.335777126099707 0.302052785923754 0.329912023460411 0.326979472140763 0.255131964809384 0.294721407624633 0.370967741935484 0.353372434017595 0.344574780058651 0.2…
0.36950146627566 0.321114369501466 0.281524926686217 0.32258064516129 0.275659824046921 0.332844574780059 0.294721407624633 0.321114369501466 0.324046920821114 0.356304985337243 0.291788856304985 0.331378299120235 0.299120234604106 0.319648093841642 0.202346041055719 0.325513196480938 0.341642228739003 0.303519061583578 0.351906158357771 0.365102639296188 0.375366568914956 0.344574780058651 0.366…
0.385630498533724 0.287390029325513 0.354838709677419 0.414956011730205 0.326979472140763 0.413489736070381 0.370967741935484 0.400293255131965 0.344574780058651 0.42375366568915 0.387096774193548 0.332844574780059 0.363636363636364 0.413489736070381 0.373900293255132 0.42375366568915 0.406158357771261 0.319648093841642 0.392961876832845 0.448680351906158 0.368035190615836 0.419354838709677 0.412…
0.225806451612903 0.0835777126099707 0.18475073313783 0.256598240469208 0.146627565982405 0.256598240469208 0.215542521994135 0.233137829912023 0.159824046920821 0.282991202346041 0.236070381231672 0.152492668621701 0.19941348973607 0.265395894428152 0.19941348973607 0.277126099706745 0.23900293255132 0.140762463343108 0.240469208211144 0.30791788856305 0.231671554252199 0.262463343108504 0.24486…
0.244868035190616 0.129032258064516 0.218475073313783 0.277126099706745 0.174486803519062 0.280058651026393 0.240469208211144 0.262463343108504 0.173020527859237 0.306451612903226 0.258064516129032 0.171554252199413 0.227272727272727 0.290322580645161 0.228739002932551 0.291788856304985 0.268328445747801 0.156891495601173 0.26099706744868 0.324046920821114 0.249266862170088 0.291788856304985 0.26…
0.233137829912023 0.102639296187683 0.202346041055719 0.272727272727273 0.165689149560117 0.280058651026393 0.225806451612903 0.237536656891496 0.152492668621701 0.293255131964809 0.243401759530792 0.164222873900293 0.208211143695015 0.272727272727273 0.214076246334311 0.285923753665689 0.26099706744868 0.140762463343108 0.256598240469208 0.312316715542522 0.247800586510264 0.277126099706745 0.24…
0.224340175953079 0.0982404692082112 0.189149560117302 0.263929618768328 0.153958944281525 0.259530791788856 0.218475073313783 0.243401759530792 0.153958944281525 0.288856304985337 0.241935483870968 0.155425219941349 0.211143695014663 0.271260997067449 0.206744868035191 0.277126099706745 0.244868035190616 0.143695014662757 0.241935483870968 0.313782991202346 0.237536656891496 0.268328445747801 0.…
0.218475073313783 0.107038123167155 0.17741935483871 0.252199413489736 0.149560117302053 0.255131964809384 0.193548387096774 0.221407624633431 0.145161290322581 0.282991202346041 0.236070381231672 0.151026392961877 0.200879765395894 0.256598240469208 0.195014662756598 0.268328445747801 0.243401759530792 0.133431085043988 0.240469208211144 0.310850439882698 0.237536656891496 0.263929618768328 0.23…
0.214076246334311 0.104105571847507 0.181818181818182 0.255131964809384 0.151026392961877 0.252199413489736 0.217008797653959 0.227272727272727 0.159824046920821 0.284457478005865 0.233137829912023 0.140762463343108 0.195014662756598 0.266862170087977 0.19941348973607 0.272727272727273 0.244868035190616 0.126099706744868 0.244868035190616 0.299120234604106 0.233137829912023 0.271260997067449 0.23…
0.211143695014663 0.0909090909090909 0.186217008797654 0.25366568914956 0.139296187683284 0.250733137829912 0.195014662756598 0.222873900293255 0.142228739002933 0.272727272727273 0.234604105571848 0.152492668621701 0.186217008797654 0.25366568914956 0.195014662756598 0.268328445747801 0.23900293255132 0.117302052785924 0.234604105571848 0.299120234604106 0.230205278592375 0.266862170087977 0.228…
0.230205278592375 0.107038123167155 0.19208211143695 0.263929618768328 0.152492668621701 0.263929618768328 0.208211143695015 0.236070381231672 0.155425219941349 0.288856304985337 0.244868035190616 0.153958944281525 0.200879765395894 0.26099706744868 0.195014662756598 0.272727272727273 0.24633431085044 0.133431085043988 0.250733137829912 0.310850439882698 0.240469208211144 0.272727272727273 0.2463…
0.225806451612903 0.109970674486804 0.186217008797654 0.259530791788856 0.159824046920821 0.268328445747801 0.222873900293255 0.241935483870968 0.170087976539589 0.282991202346041 0.240469208211144 0.156891495601173 0.217008797653959 0.265395894428152 0.221407624633431 0.281524926686217 0.255131964809384 0.146627565982405 0.255131964809384 0.318181818181818 0.244868035190616 0.266862170087977 0.2…
0.219941348973607 0.108504398826979 0.196480938416422 0.262463343108504 0.162756598240469 0.271260997067449 0.217008797653959 0.24633431085044 0.167155425219941 0.285923753665689 0.247800586510264 0.159824046920821 0.19941348973607 0.265395894428152 0.214076246334311 0.274193548387097 0.252199413489736 0.134897360703812 0.255131964809384 0.310850439882698 0.24633431085044 0.285923753665689 0.2346…
0.230205278592375 0.1158357771261 0.197947214076246 0.272727272727273 0.155425219941349 0.268328445747801 0.221407624633431 0.244868035190616 0.149560117302053 0.293255131964809 0.252199413489736 0.165689149560117 0.203812316715543 0.269794721407625 0.206744868035191 0.291788856304985 0.256598240469208 0.133431085043988 0.256598240469208 0.321114369501466 0.244868035190616 0.278592375366569 0.239…
0.231671554252199 0.0953079178885631 0.187683284457478 0.263929618768328 0.152492668621701 0.255131964809384 0.219941348973607 0.240469208211144 0.162756598240469 0.285923753665689 0.240469208211144 0.156891495601173 0.205278592375367 0.269794721407625 0.211143695014663 0.278592375366569 0.247800586510264 0.139296187683284 0.241935483870968 0.310850439882698 0.244868035190616 0.266862170087977 0.…
0.214076246334311 0.0821114369501467 0.180351906158358 0.256598240469208 0.146627565982405 0.252199413489736 0.206744868035191 0.227272727272727 0.149560117302053 0.272727272727273 0.231671554252199 0.145161290322581 0.195014662756598 0.258064516129032 0.19941348973607 0.269794721407625 0.241935483870968 0.127565982404692 0.231671554252199 0.302052785923754 0.231671554252199 0.26099706744868 0.23…
0.222873900293255 0.111436950146628 0.187683284457478 0.26099706744868 0.158357771260997 0.266862170087977 0.212609970674487 0.231671554252199 0.159824046920821 0.285923753665689 0.241935483870968 0.158357771260997 0.205278592375367 0.265395894428152 0.203812316715543 0.278592375366569 0.250733137829912 0.136363636363636 0.249266862170088 0.30058651026393 0.250733137829912 0.278592375366569 0.247…
0.26099706744868 0.259530791788856 0.271260997067449 0.328445747800587 0.277126099706745 0.343108504398827 0.269794721407625 0.263929618768328 0.263929618768328 0.32258064516129 0.302052785923754 0.263929618768328 0.275659824046921 0.328445747800587 0.288856304985337 0.329912023460411 0.30791788856305 0.236070381231672 0.281524926686217 0.346041055718475 0.318181818181818 0.313782991202346 0.2419…
0.236070381231672 0.105571847507331 0.212609970674487 0.274193548387097 0.180351906158358 0.275659824046921 0.240469208211144 0.256598240469208 0.171554252199413 0.30058651026393 0.25366568914956 0.178885630498534 0.215542521994135 0.285923753665689 0.222873900293255 0.293255131964809 0.266862170087977 0.145161290322581 0.252199413489736 0.32258064516129 0.250733137829912 0.291788856304985 0.2580…
0.280058651026393 0.152492668621701 0.237536656891496 0.296187683284457 0.212609970674487 0.30791788856305 0.266862170087977 0.278592375366569 0.209677419354839 0.318181818181818 0.271260997067449 0.209677419354839 0.255131964809384 0.30791788856305 0.262463343108504 0.309384164222874 0.284457478005865 0.190615835777126 0.281524926686217 0.346041055718475 0.272727272727273 0.312316715542522 0.287…
0.230205278592375 0.168621700879765 0.200879765395894 0.272727272727273 0.174486803519062 0.272727272727273 0.231671554252199 0.23900293255132 0.142228739002933 0.30058651026393 0.247800586510264 0.167155425219941 0.212609970674487 0.280058651026393 0.205278592375367 0.291788856304985 0.262463343108504 0.152492668621701 0.259530791788856 0.31524926686217 0.234604105571848 0.271260997067449 0.2521…
0.224340175953079 0.164222873900293 0.218475073313783 0.287390029325513 0.17741935483871 0.275659824046921 0.240469208211144 0.250733137829912 0.140762463343108 0.30791788856305 0.250733137829912 0.181818181818182 0.221407624633431 0.284457478005865 0.217008797653959 0.297653958944281 0.280058651026393 0.153958944281525 0.263929618768328 0.31524926686217 0.247800586510264 0.297653958944281 0.2492…
0.224340175953079 0.170087976539589 0.19941348973607 0.271260997067449 0.171554252199413 0.255131964809384 0.222873900293255 0.222873900293255 0.156891495601173 0.284457478005865 0.25366568914956 0.153958944281525 0.197947214076246 0.263929618768328 0.211143695014663 0.294721407624633 0.262463343108504 0.131964809384164 0.244868035190616 0.310850439882698 0.23900293255132 0.275659824046921 0.2463…
0.230205278592375 0.183284457478006 0.219941348973607 0.288856304985337 0.196480938416422 0.277126099706745 0.241935483870968 0.250733137829912 0.159824046920821 0.299120234604106 0.271260997067449 0.183284457478006 0.231671554252199 0.280058651026393 0.225806451612903 0.303519061583578 0.274193548387097 0.152492668621701 0.268328445747801 0.325513196480938 0.240469208211144 0.290322580645161 0.2…
0.297653958944281 0.252199413489736 0.277126099706745 0.351906158357771 0.26099706744868 0.344574780058651 0.30791788856305 0.313782991202346 0.240469208211144 0.366568914956012 0.316715542521994 0.247800586510264 0.290322580645161 0.354838709677419 0.281524926686217 0.353372434017595 0.334310850439883 0.219941348973607 0.335777126099707 0.37683284457478 0.290322580645161 0.350439882697947 0.3196…
0.236070381231672 0.180351906158358 0.236070381231672 0.291788856304985 0.206744868035191 0.297653958944281 0.259530791788856 0.26099706744868 0.161290322580645 0.306451612903226 0.269794721407625 0.200879765395894 0.233137829912023 0.302052785923754 0.236070381231672 0.313782991202346 0.274193548387097 0.162756598240469 0.262463343108504 0.332844574780059 0.265395894428152 0.296187683284457 0.27…
0.224340175953079 0.183284457478006 0.224340175953079 0.290322580645161 0.202346041055719 0.281524926686217 0.247800586510264 0.237536656891496 0.174486803519062 0.302052785923754 0.268328445747801 0.202346041055719 0.222873900293255 0.293255131964809 0.234604105571848 0.297653958944281 0.271260997067449 0.158357771260997 0.241935483870968 0.332844574780059 0.266862170087977 0.296187683284457 0.2…
0.206744868035191 0.187683284457478 0.221407624633431 0.291788856304985 0.197947214076246 0.280058651026393 0.24633431085044 0.236070381231672 0.159824046920821 0.30058651026393 0.266862170087977 0.195014662756598 0.23900293255132 0.281524926686217 0.231671554252199 0.294721407624633 0.265395894428152 0.165689149560117 0.25366568914956 0.310850439882698 0.266862170087977 0.30058651026393 0.249266…
0.247800586510264 0.23900293255132 0.255131964809384 0.304985337243402 0.247800586510264 0.310850439882698 0.244868035190616 0.237536656891496 0.24633431085044 0.302052785923754 0.294721407624633 0.234604105571848 0.240469208211144 0.294721407624633 0.266862170087977 0.316715542521994 0.282991202346041 0.203812316715543 0.23900293255132 0.347507331378299 0.302052785923754 0.313782991202346 0.2390…
0.280058651026393 0.224340175953079 0.243401759530792 0.306451612903226 0.228739002932551 0.30791788856305 0.277126099706745 0.287390029325513 0.212609970674487 0.338709677419355 0.288856304985337 0.214076246334311 0.255131964809384 0.31524926686217 0.268328445747801 0.309384164222874 0.309384164222874 0.221407624633431 0.306451612903226 0.335777126099707 0.282991202346041 0.312316715542522 0.296…
0.205278592375367 0.149560117302053 0.211143695014663 0.274193548387097 0.178885630498534 0.269794721407625 0.224340175953079 0.234604105571848 0.148093841642229 0.288856304985337 0.249266862170088 0.168621700879765 0.208211143695015 0.269794721407625 0.219941348973607 0.306451612903226 0.249266862170088 0.149560117302053 0.237536656891496 0.297653958944281 0.247800586510264 0.287390029325513 0.2…
0.200879765395894 0.164222873900293 0.197947214076246 0.263929618768328 0.174486803519062 0.256598240469208 0.221407624633431 0.243401759530792 0.129032258064516 0.285923753665689 0.247800586510264 0.167155425219941 0.218475073313783 0.265395894428152 0.218475073313783 0.284457478005865 0.25366568914956 0.143695014662757 0.25366568914956 0.313782991202346 0.237536656891496 0.281524926686217 0.234…
0.203812316715543 0.146627565982405 0.205278592375367 0.277126099706745 0.161290322580645 0.265395894428152 0.231671554252199 0.240469208211144 0.139296187683284 0.296187683284457 0.247800586510264 0.171554252199413 0.209677419354839 0.278592375366569 0.212609970674487 0.287390029325513 0.263929618768328 0.143695014662757 0.259530791788856 0.306451612903226 0.240469208211144 0.284457478005865 0.2…
0.233137829912023 0.1158357771261 0.189149560117302 0.256598240469208 0.156891495601173 0.266862170087977 0.209677419354839 0.221407624633431 0.174486803519062 0.294721407624633 0.240469208211144 0.162756598240469 0.206744868035191 0.26099706744868 0.197947214076246 0.274193548387097 0.258064516129032 0.134897360703812 0.241935483870968 0.290322580645161 0.249266862170088 0.269794721407625 0.2390…
0.24633431085044 0.13049853372434 0.209677419354839 0.280058651026393 0.17741935483871 0.275659824046921 0.224340175953079 0.250733137829912 0.174486803519062 0.303519061583578 0.256598240469208 0.178885630498534 0.214076246334311 0.280058651026393 0.212609970674487 0.280058651026393 0.268328445747801 0.149560117302053 0.258064516129032 0.318181818181818 0.26099706744868 0.287390029325513 0.25219…
0.221407624633431 0.152492668621701 0.173020527859237 0.244868035190616 0.164222873900293 0.247800586510264 0.209677419354839 0.225806451612903 0.161290322580645 0.272727272727273 0.233137829912023 0.143695014662757 0.190615835777126 0.249266862170088 0.197947214076246 0.262463343108504 0.241935483870968 0.142228739002933 0.23900293255132 0.293255131964809 0.203812316715543 0.262463343108504 0.22…
0.252199413489736 0.19941348973607 0.241935483870968 0.293255131964809 0.215542521994135 0.278592375366569 0.25366568914956 0.259530791788856 0.174486803519062 0.313782991202346 0.280058651026393 0.200879765395894 0.237536656891496 0.302052785923754 0.24633431085044 0.30791788856305 0.280058651026393 0.178885630498534 0.278592375366569 0.31524926686217 0.249266862170088 0.304985337243402 0.272727…
0.214076246334311 0.155425219941349 0.187683284457478 0.256598240469208 0.153958944281525 0.250733137829912 0.217008797653959 0.230205278592375 0.13049853372434 0.277126099706745 0.237536656891496 0.158357771260997 0.193548387096774 0.262463343108504 0.190615835777126 0.278592375366569 0.250733137829912 0.136363636363636 0.25366568914956 0.294721407624633 0.225806451612903 0.268328445747801 0.231…
0.318181818181818 0.274193548387097 0.278592375366569 0.341642228739003 0.262463343108504 0.347507331378299 0.294721407624633 0.318181818181818 0.252199413489736 0.350439882697947 0.334310850439883 0.26099706744868 0.294721407624633 0.350439882697947 0.306451612903226 0.363636363636364 0.331378299120235 0.237536656891496 0.337243401759531 0.379765395894428 0.337243401759531 0.341642228739003 0.33…
0.392961876832845 0.338709677419355 0.36217008797654 0.436950146627566 0.343108504398827 0.419354838709677 0.398826979472141 0.404692082111437 0.309384164222874 0.422287390029325 0.401759530791789 0.343108504398827 0.37683284457478 0.428152492668622 0.370967741935484 0.435483870967742 0.417888563049853 0.319648093841642 0.420821114369501 0.464809384164223 0.392961876832845 0.436950146627566 0.419…
0.268328445747801 0.237536656891496 0.272727272727273 0.325513196480938 0.249266862170088 0.334310850439883 0.272727272727273 0.275659824046921 0.25366568914956 0.346041055718475 0.299120234604106 0.240469208211144 0.278592375366569 0.309384164222874 0.280058651026393 0.312316715542522 0.326979472140763 0.219941348973607 0.291788856304985 0.366568914956012 0.310850439882698 0.326979472140763 0.24…
0.284457478005865 0.225806451612903 0.266862170087977 0.324046920821114 0.221407624633431 0.321114369501466 0.281524926686217 0.290322580645161 0.197947214076246 0.334310850439883 0.290322580645161 0.224340175953079 0.258064516129032 0.325513196480938 0.26099706744868 0.337243401759531 0.31524926686217 0.19208211143695 0.312316715542522 0.357771260997067 0.287390029325513 0.325513196480938 0.2873…
0.288856304985337 0.158357771260997 0.247800586510264 0.310850439882698 0.231671554252199 0.329912023460411 0.277126099706745 0.291788856304985 0.224340175953079 0.348973607038123 0.290322580645161 0.221407624633431 0.272727272727273 0.318181818181818 0.266862170087977 0.332844574780059 0.316715542521994 0.205278592375367 0.306451612903226 0.348973607038123 0.299120234604106 0.334310850439883 0.3…
0.316715542521994 0.231671554252199 0.303519061583578 0.350439882697947 0.274193548387097 0.368035190615836 0.316715542521994 0.334310850439883 0.255131964809384 0.378299120234604 0.334310850439883 0.272727272727273 0.299120234604106 0.348973607038123 0.310850439882698 0.363636363636364 0.353372434017595 0.256598240469208 0.335777126099707 0.400293255131965 0.334310850439883 0.356304985337243 0.3…
0.297653958944281 0.224340175953079 0.271260997067449 0.325513196480938 0.234604105571848 0.329912023460411 0.290322580645161 0.316715542521994 0.237536656891496 0.348973607038123 0.304985337243402 0.24633431085044 0.293255131964809 0.334310850439883 0.282991202346041 0.346041055718475 0.329912023460411 0.221407624633431 0.326979472140763 0.378299120234604 0.30791788856305 0.343108504398827 0.325…
0.296187683284457 0.255131964809384 0.30058651026393 0.347507331378299 0.280058651026393 0.348973607038123 0.332844574780059 0.335777126099707 0.252199413489736 0.36950146627566 0.337243401759531 0.268328445747801 0.318181818181818 0.359237536656892 0.316715542521994 0.373900293255132 0.331378299120235 0.262463343108504 0.357771260997067 0.375366568914956 0.326979472140763 0.357771260997067 0.329…
0.228739002932551 0.171554252199413 0.222873900293255 0.275659824046921 0.19208211143695 0.284457478005865 0.252199413489736 0.266862170087977 0.151026392961877 0.306451612903226 0.272727272727273 0.175953079178886 0.227272727272727 0.284457478005865 0.218475073313783 0.293255131964809 0.272727272727273 0.161290322580645 0.263929618768328 0.313782991202346 0.23900293255132 0.282991202346041 0.262…
0.202346041055719 0.134897360703812 0.187683284457478 0.250733137829912 0.162756598240469 0.263929618768328 0.209677419354839 0.234604105571848 0.151026392961877 0.280058651026393 0.23900293255132 0.152492668621701 0.205278592375367 0.259530791788856 0.195014662756598 0.275659824046921 0.247800586510264 0.13049853372434 0.250733137829912 0.297653958944281 0.224340175953079 0.272727272727273 0.222…
0.250733137829912 0.186217008797654 0.231671554252199 0.287390029325513 0.209677419354839 0.299120234604106 0.240469208211144 0.266862170087977 0.195014662756598 0.312316715542522 0.272727272727273 0.200879765395894 0.25366568914956 0.296187683284457 0.240469208211144 0.293255131964809 0.265395894428152 0.190615835777126 0.274193548387097 0.329912023460411 0.249266862170088 0.294721407624633 0.26…
0.256598240469208 0.168621700879765 0.233137829912023 0.290322580645161 0.208211143695015 0.304985337243402 0.247800586510264 0.263929618768328 0.190615835777126 0.312316715542522 0.272727272727273 0.193548387096774 0.236070381231672 0.285923753665689 0.236070381231672 0.30791788856305 0.284457478005865 0.181818181818182 0.268328445747801 0.316715542521994 0.244868035190616 0.287390029325513 0.27…
0.252199413489736 0.19208211143695 0.243401759530792 0.294721407624633 0.218475073313783 0.312316715542522 0.265395894428152 0.281524926686217 0.196480938416422 0.332844574780059 0.284457478005865 0.203812316715543 0.258064516129032 0.309384164222874 0.25366568914956 0.318181818181818 0.294721407624633 0.196480938416422 0.288856304985337 0.347507331378299 0.271260997067449 0.297653958944281 0.274…
0.249266862170088 0.19208211143695 0.214076246334311 0.278592375366569 0.189149560117302 0.287390029325513 0.228739002932551 0.240469208211144 0.197947214076246 0.309384164222874 0.25366568914956 0.174486803519062 0.227272727272727 0.275659824046921 0.231671554252199 0.297653958944281 0.275659824046921 0.17741935483871 0.255131964809384 0.31524926686217 0.266862170087977 0.293255131964809 0.22580…
0.234604105571848 0.233137829912023 0.234604105571848 0.30058651026393 0.233137829912023 0.302052785923754 0.250733137829912 0.237536656891496 0.217008797653959 0.304985337243402 0.269794721407625 0.227272727272727 0.250733137829912 0.290322580645161 0.247800586510264 0.30058651026393 0.285923753665689 0.193548387096774 0.266862170087977 0.338709677419355 0.296187683284457 0.313782991202346 0.237…
0.209677419354839 0.114369501466276 0.180351906158358 0.250733137829912 0.158357771260997 0.250733137829912 0.19941348973607 0.224340175953079 0.145161290322581 0.272727272727273 0.230205278592375 0.149560117302053 0.200879765395894 0.24633431085044 0.205278592375367 0.263929618768328 0.237536656891496 0.120234604105572 0.243401759530792 0.293255131964809 0.225806451612903 0.258064516129032 0.234…
0.24633431085044 0.18475073313783 0.222873900293255 0.290322580645161 0.208211143695015 0.287390029325513 0.259530791788856 0.259530791788856 0.167155425219941 0.316715542521994 0.265395894428152 0.18475073313783 0.240469208211144 0.294721407624633 0.230205278592375 0.291788856304985 0.281524926686217 0.164222873900293 0.265395894428152 0.332844574780059 0.262463343108504 0.293255131964809 0.2683…
0.228739002932551 0.175953079178886 0.206744868035191 0.274193548387097 0.167155425219941 0.272727272727273 0.23900293255132 0.24633431085044 0.146627565982405 0.294721407624633 0.269794721407625 0.167155425219941 0.215542521994135 0.284457478005865 0.219941348973607 0.294721407624633 0.265395894428152 0.13782991202346 0.255131964809384 0.306451612903226 0.24633431085044 0.281524926686217 0.24633…
0.275659824046921 0.269794721407625 0.262463343108504 0.318181818181818 0.266862170087977 0.332844574780059 0.271260997067449 0.231671554252199 0.258064516129032 0.326979472140763 0.306451612903226 0.263929618768328 0.277126099706745 0.321114369501466 0.271260997067449 0.337243401759531 0.288856304985337 0.228739002932551 0.266862170087977 0.346041055718475 0.321114369501466 0.334310850439883 0.2…
0.218475073313783 0.170087976539589 0.218475073313783 0.274193548387097 0.17741935483871 0.282991202346041 0.236070381231672 0.24633431085044 0.155425219941349 0.285923753665689 0.249266862170088 0.175953079178886 0.219941348973607 0.271260997067449 0.203812316715543 0.285923753665689 0.268328445747801 0.149560117302053 0.272727272727273 0.304985337243402 0.241935483870968 0.280058651026393 0.258…
0.258064516129032 0.203812316715543 0.240469208211144 0.302052785923754 0.203812316715543 0.293255131964809 0.266862170087977 0.272727272727273 0.180351906158358 0.316715542521994 0.287390029325513 0.209677419354839 0.244868035190616 0.310850439882698 0.252199413489736 0.321114369501466 0.281524926686217 0.175953079178886 0.266862170087977 0.341642228739003 0.263929618768328 0.312316715542522 0.2…
0.259530791788856 0.200879765395894 0.230205278592375 0.303519061583578 0.217008797653959 0.30058651026393 0.256598240469208 0.269794721407625 0.186217008797654 0.312316715542522 0.265395894428152 0.206744868035191 0.252199413489736 0.299120234604106 0.250733137829912 0.31524926686217 0.291788856304985 0.17741935483871 0.284457478005865 0.334310850439883 0.265395894428152 0.310850439882698 0.2844…
0.227272727272727 0.186217008797654 0.240469208211144 0.299120234604106 0.203812316715543 0.293255131964809 0.25366568914956 0.266862170087977 0.153958944281525 0.299120234604106 0.268328445747801 0.178885630498534 0.23900293255132 0.302052785923754 0.233137829912023 0.312316715542522 0.284457478005865 0.164222873900293 0.274193548387097 0.313782991202346 0.24633431085044 0.30791788856305 0.26832…
0.215542521994135 0.139296187683284 0.203812316715543 0.275659824046921 0.165689149560117 0.269794721407625 0.224340175953079 0.23900293255132 0.136363636363636 0.294721407624633 0.241935483870968 0.167155425219941 0.206744868035191 0.274193548387097 0.211143695014663 0.290322580645161 0.259530791788856 0.13782991202346 0.258064516129032 0.316715542521994 0.241935483870968 0.288856304985337 0.244…
0.211143695014663 0.149560117302053 0.187683284457478 0.259530791788856 0.171554252199413 0.256598240469208 0.211143695014663 0.217008797653959 0.143695014662757 0.272727272727273 0.236070381231672 0.153958944281525 0.203812316715543 0.26099706744868 0.202346041055719 0.281524926686217 0.247800586510264 0.126099706744868 0.241935483870968 0.306451612903226 0.23900293255132 0.266862170087977 0.230…
0.334310850439883 0.278592375366569 0.310850439882698 0.357771260997067 0.291788856304985 0.379765395894428 0.335777126099707 0.348973607038123 0.271260997067449 0.381231671554252 0.353372434017595 0.288856304985337 0.31524926686217 0.365102639296188 0.313782991202346 0.381231671554252 0.353372434017595 0.265395894428152 0.347507331378299 0.391495601173021 0.313782991202346 0.36217008797654 0.351…
0.208211143695015 0.155425219941349 0.19208211143695 0.259530791788856 0.156891495601173 0.250733137829912 0.217008797653959 0.231671554252199 0.120234604105572 0.281524926686217 0.24633431085044 0.151026392961877 0.209677419354839 0.265395894428152 0.203812316715543 0.271260997067449 0.244868035190616 0.126099706744868 0.240469208211144 0.299120234604106 0.224340175953079 0.262463343108504 0.236…
0.212609970674487 0.155425219941349 0.195014662756598 0.266862170087977 0.164222873900293 0.269794721407625 0.219941348973607 0.23900293255132 0.131964809384164 0.287390029325513 0.244868035190616 0.155425219941349 0.203812316715543 0.263929618768328 0.205278592375367 0.285923753665689 0.256598240469208 0.131964809384164 0.250733137829912 0.30791788856305 0.233137829912023 0.274193548387097 0.224…
0.203812316715543 0.151026392961877 0.189149560117302 0.249266862170088 0.148093841642229 0.255131964809384 0.206744868035191 0.227272727272727 0.13782991202346 0.275659824046921 0.240469208211144 0.148093841642229 0.187683284457478 0.259530791788856 0.189149560117302 0.268328445747801 0.250733137829912 0.112903225806452 0.227272727272727 0.299120234604106 0.234604105571848 0.258064516129032 0.23…
0.221407624633431 0.156891495601173 0.202346041055719 0.272727272727273 0.167155425219941 0.268328445747801 0.231671554252199 0.243401759530792 0.124633431085044 0.287390029325513 0.247800586510264 0.17741935483871 0.211143695014663 0.277126099706745 0.218475073313783 0.291788856304985 0.26099706744868 0.143695014662757 0.25366568914956 0.30791788856305 0.256598240469208 0.285923753665689 0.25366…
0.290322580645161 0.255131964809384 0.296187683284457 0.328445747800587 0.274193548387097 0.331378299120235 0.306451612903226 0.338709677419355 0.230205278592375 0.353372434017595 0.313782991202346 0.258064516129032 0.288856304985337 0.350439882697947 0.304985337243402 0.346041055718475 0.341642228739003 0.249266862170088 0.328445747800587 0.356304985337243 0.280058651026393 0.318181818181818 0.3…
0.214076246334311 0.202346041055719 0.234604105571848 0.30058651026393 0.222873900293255 0.30058651026393 0.25366568914956 0.24633431085044 0.206744868035191 0.297653958944281 0.268328445747801 0.217008797653959 0.240469208211144 0.293255131964809 0.247800586510264 0.288856304985337 0.274193548387097 0.181818181818182 0.247800586510264 0.31524926686217 0.290322580645161 0.309384164222874 0.215542…
0.256598240469208 0.187683284457478 0.230205278592375 0.296187683284457 0.205278592375367 0.296187683284457 0.263929618768328 0.266862170087977 0.164222873900293 0.310850439882698 0.280058651026393 0.203812316715543 0.244868035190616 0.299120234604106 0.241935483870968 0.32258064516129 0.290322580645161 0.161290322580645 0.278592375366569 0.335777126099707 0.255131964809384 0.30058651026393 0.272…
0.209677419354839 0.145161290322581 0.19941348973607 0.263929618768328 0.170087976539589 0.266862170087977 0.218475073313783 0.240469208211144 0.158357771260997 0.296187683284457 0.237536656891496 0.164222873900293 0.219941348973607 0.266862170087977 0.209677419354839 0.281524926686217 0.263929618768328 0.146627565982405 0.247800586510264 0.297653958944281 0.230205278592375 0.282991202346041 0.23…
0.265395894428152 0.23900293255132 0.271260997067449 0.319648093841642 0.256598240469208 0.337243401759531 0.275659824046921 0.269794721407625 0.230205278592375 0.337243401759531 0.303519061583578 0.240469208211144 0.269794721407625 0.32258064516129 0.280058651026393 0.328445747800587 0.309384164222874 0.217008797653959 0.278592375366569 0.350439882697947 0.31524926686217 0.332844574780059 0.2316…
0.222873900293255 0.153958944281525 0.193548387096774 0.262463343108504 0.168621700879765 0.263929618768328 0.221407624633431 0.233137829912023 0.133431085043988 0.290322580645161 0.249266862170088 0.159824046920821 0.208211143695015 0.269794721407625 0.209677419354839 0.291788856304985 0.259530791788856 0.136363636363636 0.243401759530792 0.302052785923754 0.241935483870968 0.272727272727273 0.2…
0.217008797653959 0.148093841642229 0.19208211143695 0.26099706744868 0.162756598240469 0.252199413489736 0.211143695014663 0.231671554252199 0.124633431085044 0.281524926686217 0.249266862170088 0.152492668621701 0.200879765395894 0.265395894428152 0.19941348973607 0.281524926686217 0.252199413489736 0.12316715542522 0.237536656891496 0.302052785923754 0.221407624633431 0.272727272727273 0.24046…
0.224340175953079 0.121700879765396 0.202346041055719 0.277126099706745 0.161290322580645 0.263929618768328 0.227272727272727 0.241935483870968 0.151026392961877 0.30058651026393 0.250733137829912 0.158357771260997 0.202346041055719 0.275659824046921 0.221407624633431 0.294721407624633 0.259530791788856 0.140762463343108 0.25366568914956 0.321114369501466 0.244868035190616 0.287390029325513 0.240…
0.26099706744868 0.165689149560117 0.228739002932551 0.296187683284457 0.209677419354839 0.304985337243402 0.247800586510264 0.265395894428152 0.209677419354839 0.319648093841642 0.269794721407625 0.206744868035191 0.236070381231672 0.288856304985337 0.25366568914956 0.306451612903226 0.284457478005865 0.180351906158358 0.296187683284457 0.335777126099707 0.268328445747801 0.293255131964809 0.280…
0.224340175953079 0.159824046920821 0.19208211143695 0.255131964809384 0.173020527859237 0.266862170087977 0.221407624633431 0.231671554252199 0.151026392961877 0.291788856304985 0.237536656891496 0.168621700879765 0.214076246334311 0.265395894428152 0.203812316715543 0.280058651026393 0.258064516129032 0.143695014662757 0.247800586510264 0.306451612903226 0.23900293255132 0.259530791788856 0.231…
0.225806451612903 0.159824046920821 0.196480938416422 0.265395894428152 0.171554252199413 0.271260997067449 0.230205278592375 0.237536656891496 0.143695014662757 0.296187683284457 0.252199413489736 0.164222873900293 0.214076246334311 0.272727272727273 0.212609970674487 0.291788856304985 0.265395894428152 0.143695014662757 0.255131964809384 0.309384164222874 0.241935483870968 0.278592375366569 0.2…
0.228739002932551 0.152492668621701 0.195014662756598 0.263929618768328 0.180351906158358 0.275659824046921 0.227272727272727 0.231671554252199 0.148093841642229 0.297653958944281 0.258064516129032 0.168621700879765 0.219941348973607 0.271260997067449 0.215542521994135 0.293255131964809 0.274193548387097 0.148093841642229 0.255131964809384 0.310850439882698 0.24633431085044 0.275659824046921 0.23…
0.225806451612903 0.145161290322581 0.187683284457478 0.259530791788856 0.173020527859237 0.26099706744868 0.219941348973607 0.230205278592375 0.171554252199413 0.285923753665689 0.24633431085044 0.142228739002933 0.205278592375367 0.265395894428152 0.205278592375367 0.274193548387097 0.259530791788856 0.149560117302053 0.241935483870968 0.303519061583578 0.224340175953079 0.275659824046921 0.222…
0.222873900293255 0.13049853372434 0.196480938416422 0.265395894428152 0.161290322580645 0.269794721407625 0.227272727272727 0.250733137829912 0.13049853372434 0.291788856304985 0.252199413489736 0.158357771260997 0.211143695014663 0.277126099706745 0.214076246334311 0.291788856304985 0.256598240469208 0.140762463343108 0.252199413489736 0.319648093841642 0.241935483870968 0.282991202346041 0.255…
0.243401759530792 0.203812316715543 0.228739002932551 0.294721407624633 0.211143695014663 0.30791788856305 0.237536656891496 0.252199413489736 0.206744868035191 0.304985337243402 0.266862170087977 0.215542521994135 0.241935483870968 0.285923753665689 0.241935483870968 0.290322580645161 0.293255131964809 0.19208211143695 0.268328445747801 0.329912023460411 0.277126099706745 0.30791788856305 0.2287…
0.218475073313783 0.148093841642229 0.180351906158358 0.25366568914956 0.170087976539589 0.262463343108504 0.209677419354839 0.234604105571848 0.164222873900293 0.271260997067449 0.244868035190616 0.153958944281525 0.19941348973607 0.252199413489736 0.195014662756598 0.275659824046921 0.259530791788856 0.143695014662757 0.244868035190616 0.302052785923754 0.209677419354839 0.268328445747801 0.233…
0.217008797653959 0.131964809384164 0.206744868035191 0.268328445747801 0.162756598240469 0.271260997067449 0.225806451612903 0.23900293255132 0.124633431085044 0.287390029325513 0.25366568914956 0.168621700879765 0.209677419354839 0.281524926686217 0.219941348973607 0.282991202346041 0.255131964809384 0.145161290322581 0.259530791788856 0.30791788856305 0.237536656891496 0.275659824046921 0.2375…
0.233137829912023 0.17741935483871 0.209677419354839 0.275659824046921 0.195014662756598 0.280058651026393 0.230205278592375 0.240469208211144 0.17741935483871 0.303519061583578 0.255131964809384 0.189149560117302 0.225806451612903 0.281524926686217 0.234604105571848 0.296187683284457 0.271260997067449 0.168621700879765 0.255131964809384 0.324046920821114 0.274193548387097 0.291788856304985 0.268…
0.23900293255132 0.255131964809384 0.26099706744868 0.321114369501466 0.262463343108504 0.335777126099707 0.274193548387097 0.256598240469208 0.244868035190616 0.324046920821114 0.296187683284457 0.250733137829912 0.268328445747801 0.321114369501466 0.274193548387097 0.32258064516129 0.303519061583578 0.212609970674487 0.266862170087977 0.340175953079179 0.331378299120235 0.335777126099707 0.2448…
0.221407624633431 0.108504398826979 0.18475073313783 0.256598240469208 0.148093841642229 0.25366568914956 0.196480938416422 0.219941348973607 0.155425219941349 0.281524926686217 0.234604105571848 0.146627565982405 0.19941348973607 0.259530791788856 0.197947214076246 0.26099706744868 0.240469208211144 0.121700879765396 0.241935483870968 0.302052785923754 0.243401759530792 0.266862170087977 0.23753…
0.215542521994135 0.145161290322581 0.181818181818182 0.249266862170088 0.156891495601173 0.249266862170088 0.211143695014663 0.228739002932551 0.146627565982405 0.281524926686217 0.240469208211144 0.145161290322581 0.19941348973607 0.259530791788856 0.200879765395894 0.280058651026393 0.23900293255132 0.131964809384164 0.233137829912023 0.304985337243402 0.228739002932551 0.262463343108504 0.231…
0.215542521994135 0.149560117302053 0.190615835777126 0.258064516129032 0.158357771260997 0.265395894428152 0.218475073313783 0.237536656891496 0.159824046920821 0.290322580645161 0.244868035190616 0.104105571847507 0.197947214076246 0.263929618768328 0.209677419354839 0.282991202346041 0.256598240469208 0.151026392961877 0.244868035190616 0.306451612903226 0.227272727272727 0.269794721407625 0.2…
0.205278592375367 0.149560117302053 0.180351906158358 0.243401759530792 0.165689149560117 0.244868035190616 0.208211143695015 0.225806451612903 0.124633431085044 0.284457478005865 0.233137829912023 0.155425219941349 0.19941348973607 0.241935483870968 0.205278592375367 0.275659824046921 0.249266862170088 0.129032258064516 0.237536656891496 0.285923753665689 0.219941348973607 0.265395894428152 0.23…
0.224340175953079 0.148093841642229 0.181818181818182 0.244868035190616 0.167155425219941 0.249266862170088 0.212609970674487 0.219941348973607 0.165689149560117 0.268328445747801 0.225806451612903 0.145161290322581 0.19208211143695 0.250733137829912 0.193548387096774 0.259530791788856 0.249266862170088 0.13782991202346 0.234604105571848 0.290322580645161 0.215542521994135 0.262463343108504 0.221…
0.225806451612903 0.174486803519062 0.189149560117302 0.25366568914956 0.175953079178886 0.26099706744868 0.215542521994135 0.237536656891496 0.170087976539589 0.278592375366569 0.249266862170088 0.161290322580645 0.214076246334311 0.263929618768328 0.197947214076246 0.285923753665689 0.244868035190616 0.143695014662757 0.25366568914956 0.310850439882698 0.256598240469208 0.258064516129032 0.2404…
0.206744868035191 0.170087976539589 0.196480938416422 0.262463343108504 0.175953079178886 0.266862170087977 0.225806451612903 0.241935483870968 0.13782991202346 0.288856304985337 0.241935483870968 0.164222873900293 0.214076246334311 0.263929618768328 0.214076246334311 0.284457478005865 0.258064516129032 0.145161290322581 0.258064516129032 0.306451612903226 0.244868035190616 0.274193548387097 0.24…
0.227272727272727 0.168621700879765 0.173020527859237 0.241935483870968 0.167155425219941 0.243401759530792 0.190615835777126 0.219941348973607 0.153958944281525 0.263929618768328 0.219941348973607 0.168621700879765 0.202346041055719 0.24633431085044 0.19208211143695 0.271260997067449 0.240469208211144 0.143695014662757 0.237536656891496 0.296187683284457 0.236070381231672 0.249266862170088 0.237…
0.219941348973607 0.159824046920821 0.19208211143695 0.263929618768328 0.162756598240469 0.26099706744868 0.222873900293255 0.236070381231672 0.139296187683284 0.288856304985337 0.250733137829912 0.158357771260997 0.208211143695015 0.262463343108504 0.208211143695015 0.285923753665689 0.256598240469208 0.143695014662757 0.24633431085044 0.302052785923754 0.23900293255132 0.278592375366569 0.23020…
0.233137829912023 0.152492668621701 0.174486803519062 0.240469208211144 0.158357771260997 0.241935483870968 0.203812316715543 0.227272727272727 0.164222873900293 0.271260997067449 0.237536656891496 0.170087976539589 0.174486803519062 0.258064516129032 0.189149560117302 0.256598240469208 0.237536656891496 0.112903225806452 0.225806451612903 0.30791788856305 0.244868035190616 0.266862170087977 0.24…
0.224340175953079 0.153958944281525 0.195014662756598 0.258064516129032 0.161290322580645 0.259530791788856 0.208211143695015 0.233137829912023 0.162756598240469 0.287390029325513 0.240469208211144 0.0997067448680352 0.202346041055719 0.263929618768328 0.19941348973607 0.275659824046921 0.249266862170088 0.146627565982405 0.249266862170088 0.309384164222874 0.237536656891496 0.266862170087977 0.2…
0.334310850439883 0.263929618768328 0.285923753665689 0.341642228739003 0.284457478005865 0.353372434017595 0.338709677419355 0.353372434017595 0.281524926686217 0.391495601173021 0.332844574780059 0.263929618768328 0.325513196480938 0.373900293255132 0.310850439882698 0.368035190615836 0.354838709677419 0.269794721407625 0.348973607038123 0.395894428152493 0.324046920821114 0.346041055718475 0.3…
0.256598240469208 0.228739002932551 0.247800586510264 0.30791788856305 0.243401759530792 0.30791788856305 0.26099706744868 0.263929618768328 0.214076246334311 0.321114369501466 0.291788856304985 0.221407624633431 0.249266862170088 0.302052785923754 0.265395894428152 0.321114369501466 0.299120234604106 0.189149560117302 0.26099706744868 0.335777126099707 0.290322580645161 0.306451612903226 0.23607…
0.221407624633431 0.142228739002933 0.208211143695015 0.285923753665689 0.170087976539589 0.281524926686217 0.233137829912023 0.249266862170088 0.129032258064516 0.297653958944281 0.258064516129032 0.164222873900293 0.222873900293255 0.288856304985337 0.227272727272727 0.303519061583578 0.268328445747801 0.134897360703812 0.26099706744868 0.319648093841642 0.252199413489736 0.288856304985337 0.25…
0.200879765395894 0.143695014662757 0.164222873900293 0.234604105571848 0.142228739002933 0.234604105571848 0.190615835777126 0.203812316715543 0.129032258064516 0.266862170087977 0.219941348973607 0.142228739002933 0.19208211143695 0.250733137829912 0.180351906158358 0.249266862170088 0.234604105571848 0.118768328445748 0.218475073313783 0.287390029325513 0.221407624633431 0.244868035190616 0.21…
0.25366568914956 0.18475073313783 0.221407624633431 0.290322580645161 0.200879765395894 0.281524926686217 0.25366568914956 0.271260997067449 0.170087976539589 0.304985337243402 0.263929618768328 0.195014662756598 0.236070381231672 0.290322580645161 0.228739002932551 0.319648093841642 0.284457478005865 0.171554252199413 0.282991202346041 0.319648093841642 0.25366568914956 0.294721407624633 0.26832…
0.221407624633431 0.173020527859237 0.209677419354839 0.272727272727273 0.186217008797654 0.269794721407625 0.234604105571848 0.247800586510264 0.145161290322581 0.299120234604106 0.255131964809384 0.168621700879765 0.221407624633431 0.275659824046921 0.219941348973607 0.294721407624633 0.266862170087977 0.151026392961877 0.266862170087977 0.304985337243402 0.247800586510264 0.282991202346041 0.2…
0.218475073313783 0.162756598240469 0.202346041055719 0.25366568914956 0.178885630498534 0.268328445747801 0.228739002932551 0.24633431085044 0.145161290322581 0.288856304985337 0.244868035190616 0.159824046920821 0.211143695014663 0.265395894428152 0.219941348973607 0.282991202346041 0.266862170087977 0.146627565982405 0.247800586510264 0.302052785923754 0.234604105571848 0.277126099706745 0.253…
0.218475073313783 0.13782991202346 0.180351906158358 0.25366568914956 0.153958944281525 0.255131964809384 0.217008797653959 0.227272727272727 0.153958944281525 0.278592375366569 0.241935483870968 0.142228739002933 0.200879765395894 0.263929618768328 0.190615835777126 0.272727272727273 0.25366568914956 0.136363636363636 0.243401759530792 0.306451612903226 0.211143695014663 0.274193548387097 0.2287…
0.212609970674487 0.161290322580645 0.193548387096774 0.265395894428152 0.173020527859237 0.259530791788856 0.222873900293255 0.237536656891496 0.13782991202346 0.299120234604106 0.240469208211144 0.155425219941349 0.212609970674487 0.262463343108504 0.212609970674487 0.281524926686217 0.262463343108504 0.142228739002933 0.243401759530792 0.304985337243402 0.240469208211144 0.271260997067449 0.22…
0.240469208211144 0.171554252199413 0.193548387096774 0.262463343108504 0.19208211143695 0.255131964809384 0.208211143695015 0.244868035190616 0.167155425219941 0.291788856304985 0.233137829912023 0.18475073313783 0.211143695014663 0.259530791788856 0.212609970674487 0.275659824046921 0.262463343108504 0.161290322580645 0.256598240469208 0.30058651026393 0.247800586510264 0.268328445747801 0.2507…
0.208211143695015 0.148093841642229 0.189149560117302 0.23900293255132 0.171554252199413 0.259530791788856 0.215542521994135 0.241935483870968 0.149560117302053 0.281524926686217 0.23900293255132 0.167155425219941 0.197947214076246 0.262463343108504 0.205278592375367 0.271260997067449 0.237536656891496 0.13782991202346 0.243401759530792 0.302052785923754 0.222873900293255 0.255131964809384 0.2448…
0.236070381231672 0.186217008797654 0.19208211143695 0.252199413489736 0.190615835777126 0.265395894428152 0.219941348973607 0.240469208211144 0.159824046920821 0.284457478005865 0.249266862170088 0.181818181818182 0.212609970674487 0.271260997067449 0.19941348973607 0.282991202346041 0.259530791788856 0.156891495601173 0.258064516129032 0.303519061583578 0.25366568914956 0.263929618768328 0.2536…
0.218475073313783 0.13782991202346 0.193548387096774 0.247800586510264 0.159824046920821 0.258064516129032 0.209677419354839 0.233137829912023 0.156891495601173 0.278592375366569 0.236070381231672 0.143695014662757 0.205278592375367 0.256598240469208 0.197947214076246 0.266862170087977 0.249266862170088 0.136363636363636 0.25366568914956 0.310850439882698 0.217008797653959 0.277126099706745 0.233…
0.241935483870968 0.164222873900293 0.205278592375367 0.266862170087977 0.190615835777126 0.268328445747801 0.228739002932551 0.250733137829912 0.178885630498534 0.303519061583578 0.258064516129032 0.12316715542522 0.214076246334311 0.271260997067449 0.224340175953079 0.290322580645161 0.269794721407625 0.168621700879765 0.252199413489736 0.309384164222874 0.233137829912023 0.281524926686217 0.23…
0.233137829912023 0.121700879765396 0.209677419354839 0.271260997067449 0.158357771260997 0.268328445747801 0.225806451612903 0.236070381231672 0.156891495601173 0.294721407624633 0.258064516129032 0.168621700879765 0.205278592375367 0.275659824046921 0.212609970674487 0.281524926686217 0.258064516129032 0.136363636363636 0.26099706744868 0.325513196480938 0.249266862170088 0.277126099706745 0.24…
0.252199413489736 0.237536656891496 0.256598240469208 0.326979472140763 0.237536656891496 0.328445747800587 0.281524926686217 0.263929618768328 0.215542521994135 0.324046920821114 0.291788856304985 0.234604105571848 0.268328445747801 0.331378299120235 0.278592375366569 0.328445747800587 0.297653958944281 0.209677419354839 0.288856304985337 0.359237536656892 0.313782991202346 0.328445747800587 0.2…
0.208211143695015 0.171554252199413 0.202346041055719 0.26099706744868 0.171554252199413 0.268328445747801 0.217008797653959 0.244868035190616 0.148093841642229 0.290322580645161 0.25366568914956 0.168621700879765 0.224340175953079 0.280058651026393 0.218475073313783 0.271260997067449 0.259530791788856 0.148093841642229 0.256598240469208 0.312316715542522 0.233137829912023 0.274193548387097 0.247…
0.212609970674487 0.171554252199413 0.208211143695015 0.274193548387097 0.205278592375367 0.280058651026393 0.243401759530792 0.250733137829912 0.142228739002933 0.304985337243402 0.266862170087977 0.187683284457478 0.236070381231672 0.282991202346041 0.23900293255132 0.302052785923754 0.271260997067449 0.171554252199413 0.266862170087977 0.316715542521994 0.250733137829912 0.290322580645161 0.24…
0.23900293255132 0.180351906158358 0.209677419354839 0.278592375366569 0.180351906158358 0.275659824046921 0.231671554252199 0.256598240469208 0.159824046920821 0.296187683284457 0.259530791788856 0.173020527859237 0.219941348973607 0.275659824046921 0.203812316715543 0.284457478005865 0.266862170087977 0.156891495601173 0.255131964809384 0.318181818181818 0.227272727272727 0.278592375366569 0.25…
0.250733137829912 0.228739002932551 0.268328445747801 0.319648093841642 0.252199413489736 0.348973607038123 0.288856304985337 0.275659824046921 0.230205278592375 0.329912023460411 0.30791788856305 0.240469208211144 0.285923753665689 0.335777126099707 0.290322580645161 0.334310850439883 0.30791788856305 0.211143695014663 0.281524926686217 0.351906158357771 0.310850439882698 0.337243401759531 0.230…
0.234604105571848 0.206744868035191 0.227272727272727 0.297653958944281 0.217008797653959 0.299120234604106 0.265395894428152 0.275659824046921 0.173020527859237 0.321114369501466 0.284457478005865 0.19941348973607 0.250733137829912 0.30058651026393 0.25366568914956 0.319648093841642 0.293255131964809 0.181818181818182 0.293255131964809 0.337243401759531 0.263929618768328 0.304985337243402 0.2771…
0.205278592375367 0.168621700879765 0.193548387096774 0.269794721407625 0.190615835777126 0.263929618768328 0.23900293255132 0.249266862170088 0.145161290322581 0.30058651026393 0.255131964809384 0.171554252199413 0.218475073313783 0.280058651026393 0.217008797653959 0.293255131964809 0.263929618768328 0.155425219941349 0.263929618768328 0.321114369501466 0.240469208211144 0.287390029325513 0.252…
0.233137829912023 0.156891495601173 0.200879765395894 0.269794721407625 0.18475073313783 0.272727272727273 0.236070381231672 0.237536656891496 0.161290322580645 0.30058651026393 0.252199413489736 0.170087976539589 0.218475073313783 0.269794721407625 0.214076246334311 0.290322580645161 0.262463343108504 0.155425219941349 0.255131964809384 0.296187683284457 0.234604105571848 0.281524926686217 0.239…
0.217008797653959 0.161290322580645 0.193548387096774 0.244868035190616 0.161290322580645 0.255131964809384 0.212609970674487 0.234604105571848 0.142228739002933 0.272727272727273 0.23900293255132 0.161290322580645 0.203812316715543 0.26099706744868 0.203812316715543 0.272727272727273 0.250733137829912 0.133431085043988 0.241935483870968 0.294721407624633 0.222873900293255 0.262463343108504 0.231…
0.206744868035191 0.162756598240469 0.212609970674487 0.263929618768328 0.180351906158358 0.271260997067449 0.224340175953079 0.236070381231672 0.142228739002933 0.290322580645161 0.244868035190616 0.173020527859237 0.208211143695015 0.269794721407625 0.221407624633431 0.281524926686217 0.258064516129032 0.148093841642229 0.256598240469208 0.302052785923754 0.218475073313783 0.280058651026393 0.2…
0.237536656891496 0.196480938416422 0.24633431085044 0.285923753665689 0.203812316715543 0.284457478005865 0.255131964809384 0.280058651026393 0.164222873900293 0.31524926686217 0.268328445747801 0.19208211143695 0.243401759530792 0.277126099706745 0.250733137829912 0.291788856304985 0.282991202346041 0.175953079178886 0.288856304985337 0.321114369501466 0.240469208211144 0.293255131964809 0.2697…
0.250733137829912 0.202346041055719 0.23900293255132 0.30058651026393 0.218475073313783 0.30791788856305 0.258064516129032 0.275659824046921 0.189149560117302 0.328445747800587 0.287390029325513 0.208211143695015 0.241935483870968 0.304985337243402 0.249266862170088 0.318181818181818 0.284457478005865 0.195014662756598 0.284457478005865 0.331378299120235 0.255131964809384 0.303519061583578 0.2683…
0.224340175953079 0.168621700879765 0.230205278592375 0.299120234604106 0.189149560117302 0.294721407624633 0.24633431085044 0.256598240469208 0.142228739002933 0.309384164222874 0.258064516129032 0.189149560117302 0.230205278592375 0.290322580645161 0.233137829912023 0.299120234604106 0.280058651026393 0.164222873900293 0.272727272727273 0.331378299120235 0.25366568914956 0.30058651026393 0.2639…
0.230205278592375 0.167155425219941 0.221407624633431 0.268328445747801 0.180351906158358 0.284457478005865 0.23900293255132 0.249266862170088 0.146627565982405 0.302052785923754 0.259530791788856 0.174486803519062 0.219941348973607 0.266862170087977 0.234604105571848 0.296187683284457 0.271260997067449 0.158357771260997 0.263929618768328 0.303519061583578 0.249266862170088 0.285923753665689 0.26…
0.252199413489736 0.171554252199413 0.212609970674487 0.275659824046921 0.203812316715543 0.277126099706745 0.240469208211144 0.252199413489736 0.189149560117302 0.294721407624633 0.263929618768328 0.153958944281525 0.221407624633431 0.277126099706745 0.212609970674487 0.287390029325513 0.272727272727273 0.159824046920821 0.259530791788856 0.321114369501466 0.249266862170088 0.296187683284457 0.2…
0.224340175953079 0.19941348973607 0.224340175953079 0.290322580645161 0.215542521994135 0.294721407624633 0.263929618768328 0.266862170087977 0.158357771260997 0.32258064516129 0.284457478005865 0.202346041055719 0.244868035190616 0.30058651026393 0.247800586510264 0.30791788856305 0.288856304985337 0.183284457478006 0.284457478005865 0.334310850439883 0.258064516129032 0.291788856304985 0.28152…
0.259530791788856 0.26099706744868 0.268328445747801 0.331378299120235 0.277126099706745 0.340175953079179 0.263929618768328 0.259530791788856 0.274193548387097 0.32258064516129 0.293255131964809 0.255131964809384 0.282991202346041 0.309384164222874 0.288856304985337 0.319648093841642 0.304985337243402 0.236070381231672 0.284457478005865 0.350439882697947 0.321114369501466 0.329912023460411 0.234…
0.241935483870968 0.140762463343108 0.209677419354839 0.278592375366569 0.178885630498534 0.285923753665689 0.236070381231672 0.252199413489736 0.187683284457478 0.304985337243402 0.259530791788856 0.174486803519062 0.222873900293255 0.285923753665689 0.222873900293255 0.297653958944281 0.263929618768328 0.149560117302053 0.262463343108504 0.318181818181818 0.252199413489736 0.299120234604106 0.2…
0.214076246334311 0.143695014662757 0.187683284457478 0.25366568914956 0.164222873900293 0.263929618768328 0.205278592375367 0.233137829912023 0.161290322580645 0.275659824046921 0.237536656891496 0.164222873900293 0.215542521994135 0.259530791788856 0.206744868035191 0.275659824046921 0.249266862170088 0.140762463343108 0.252199413489736 0.288856304985337 0.233137829912023 0.272727272727273 0.21…
0.249266862170088 0.178885630498534 0.241935483870968 0.304985337243402 0.202346041055719 0.280058651026393 0.25366568914956 0.278592375366569 0.18475073313783 0.310850439882698 0.262463343108504 0.208211143695015 0.237536656891496 0.296187683284457 0.250733137829912 0.306451612903226 0.287390029325513 0.173020527859237 0.278592375366569 0.329912023460411 0.272727272727273 0.309384164222874 0.290…
0.271260997067449 0.219941348973607 0.252199413489736 0.296187683284457 0.217008797653959 0.297653958944281 0.271260997067449 0.294721407624633 0.180351906158358 0.312316715542522 0.274193548387097 0.205278592375367 0.24633431085044 0.316715542521994 0.258064516129032 0.31524926686217 0.280058651026393 0.197947214076246 0.302052785923754 0.337243401759531 0.263929618768328 0.319648093841642 0.290…
0.432551319648094 0.403225806451613 0.391495601173021 0.448680351906158 0.388563049853372 0.456011730205279 0.414956011730205 0.426686217008798 0.390029325513196 0.444281524926686 0.428152492668622 0.392961876832845 0.412023460410557 0.454545454545455 0.416422287390029 0.464809384164223 0.429618768328446 0.359237536656892 0.451612903225806 0.469208211143695 0.43841642228739 0.451612903225806 0.46…
0.302052785923754 0.234604105571848 0.252199413489736 0.31524926686217 0.225806451612903 0.326979472140763 0.281524926686217 0.296187683284457 0.217008797653959 0.351906158357771 0.299120234604106 0.236070381231672 0.263929618768328 0.310850439882698 0.268328445747801 0.343108504398827 0.31524926686217 0.200879765395894 0.30791788856305 0.357771260997067 0.285923753665689 0.328445747800587 0.3005…
0.36950146627566 0.282991202346041 0.347507331378299 0.381231671554252 0.316715542521994 0.391495601173021 0.348973607038123 0.373900293255132 0.30791788856305 0.403225806451613 0.36950146627566 0.313782991202346 0.343108504398827 0.37683284457478 0.353372434017595 0.392961876832845 0.37683284457478 0.306451612903226 0.391495601173021 0.426686217008798 0.357771260997067 0.385630498533724 0.388563…
0.211143695014663 0.167155425219941 0.19208211143695 0.259530791788856 0.178885630498534 0.256598240469208 0.227272727272727 0.231671554252199 0.13782991202346 0.294721407624633 0.237536656891496 0.171554252199413 0.221407624633431 0.265395894428152 0.212609970674487 0.277126099706745 0.243401759530792 0.152492668621701 0.259530791788856 0.287390029325513 0.221407624633431 0.262463343108504 0.233…
0.218475073313783 0.153958944281525 0.189149560117302 0.255131964809384 0.167155425219941 0.250733137829912 0.209677419354839 0.227272727272727 0.140762463343108 0.282991202346041 0.23900293255132 0.158357771260997 0.206744868035191 0.262463343108504 0.205278592375367 0.268328445747801 0.255131964809384 0.136363636363636 0.24633431085044 0.30058651026393 0.234604105571848 0.265395894428152 0.2434…
0.236070381231672 0.148093841642229 0.224340175953079 0.274193548387097 0.180351906158358 0.274193548387097 0.237536656891496 0.241935483870968 0.134897360703812 0.303519061583578 0.256598240469208 0.171554252199413 0.218475073313783 0.282991202346041 0.227272727272727 0.30058651026393 0.25366568914956 0.146627565982405 0.258064516129032 0.30058651026393 0.237536656891496 0.293255131964809 0.2463…
0.219941348973607 0.101173020527859 0.195014662756598 0.266862170087977 0.155425219941349 0.265395894428152 0.212609970674487 0.240469208211144 0.155425219941349 0.284457478005865 0.241935483870968 0.156891495601173 0.197947214076246 0.26099706744868 0.205278592375367 0.277126099706745 0.241935483870968 0.145161290322581 0.241935483870968 0.296187683284457 0.247800586510264 0.280058651026393 0.25…
0.385630498533724 0.334310850439883 0.346041055718475 0.401759530791789 0.337243401759531 0.388563049853372 0.357771260997067 0.360703812316716 0.334310850439883 0.406158357771261 0.373900293255132 0.329912023460411 0.36217008797654 0.397360703812317 0.357771260997067 0.42375366568915 0.373900293255132 0.309384164222874 0.390029325513196 0.429618768328446 0.385630498533724 0.385630498533724 0.395…
0.265395894428152 0.225806451612903 0.244868035190616 0.287390029325513 0.231671554252199 0.310850439882698 0.266862170087977 0.282991202346041 0.215542521994135 0.312316715542522 0.274193548387097 0.221407624633431 0.258064516129032 0.30058651026393 0.255131964809384 0.32258064516129 0.294721407624633 0.19208211143695 0.285923753665689 0.334310850439883 0.268328445747801 0.309384164222874 0.2903…
0.321114369501466 0.297653958944281 0.312316715542522 0.359237536656892 0.293255131964809 0.365102639296188 0.326979472140763 0.344574780058651 0.269794721407625 0.3841642228739 0.334310850439883 0.282991202346041 0.316715542521994 0.359237536656892 0.331378299120235 0.373900293255132 0.354838709677419 0.272727272727273 0.351906158357771 0.391495601173021 0.332844574780059 0.381231671554252 0.362…
0.25366568914956 0.202346041055719 0.234604105571848 0.268328445747801 0.206744868035191 0.287390029325513 0.244868035190616 0.274193548387097 0.183284457478006 0.318181818181818 0.272727272727273 0.211143695014663 0.249266862170088 0.290322580645161 0.247800586510264 0.318181818181818 0.278592375366569 0.19208211143695 0.282991202346041 0.32258064516129 0.259530791788856 0.293255131964809 0.2859…
0.259530791788856 0.189149560117302 0.256598240469208 0.30058651026393 0.225806451612903 0.310850439882698 0.265395894428152 0.288856304985337 0.208211143695015 0.325513196480938 0.293255131964809 0.209677419354839 0.25366568914956 0.312316715542522 0.249266862170088 0.312316715542522 0.290322580645161 0.193548387096774 0.297653958944281 0.350439882697947 0.272727272727273 0.306451612903226 0.303…
0.24633431085044 0.189149560117302 0.218475073313783 0.296187683284457 0.208211143695015 0.296187683284457 0.250733137829912 0.258064516129032 0.173020527859237 0.318181818181818 0.272727272727273 0.190615835777126 0.240469208211144 0.304985337243402 0.240469208211144 0.310850439882698 0.281524926686217 0.180351906158358 0.269794721407625 0.334310850439883 0.265395894428152 0.303519061583578 0.26…
0.227272727272727 0.170087976539589 0.218475073313783 0.277126099706745 0.200879765395894 0.287390029325513 0.23900293255132 0.256598240469208 0.171554252199413 0.312316715542522 0.274193548387097 0.181818181818182 0.224340175953079 0.285923753665689 0.231671554252199 0.303519061583578 0.278592375366569 0.170087976539589 0.263929618768328 0.325513196480938 0.255131964809384 0.287390029325513 0.25…
0.209677419354839 0.140762463343108 0.178885630498534 0.250733137829912 0.170087976539589 0.249266862170088 0.211143695014663 0.222873900293255 0.162756598240469 0.265395894428152 0.222873900293255 0.146627565982405 0.195014662756598 0.256598240469208 0.19941348973607 0.268328445747801 0.243401759530792 0.136363636363636 0.240469208211144 0.281524926686217 0.19208211143695 0.266862170087977 0.225…
0.365102639296188 0.262463343108504 0.296187683284457 0.348973607038123 0.285923753665689 0.354838709677419 0.324046920821114 0.337243401759531 0.291788856304985 0.378299120234604 0.337243401759531 0.284457478005865 0.318181818181818 0.36950146627566 0.31524926686217 0.3841642228739 0.348973607038123 0.263929618768328 0.354838709677419 0.407624633431085 0.332844574780059 0.363636363636364 0.35190…
0.266862170087977 0.203812316715543 0.23900293255132 0.288856304985337 0.214076246334311 0.30058651026393 0.265395894428152 0.269794721407625 0.186217008797654 0.329912023460411 0.278592375366569 0.214076246334311 0.25366568914956 0.297653958944281 0.240469208211144 0.310850439882698 0.285923753665689 0.18475073313783 0.282991202346041 0.321114369501466 0.262463343108504 0.30058651026393 0.278592…
0.309384164222874 0.19941348973607 0.26099706744868 0.316715542521994 0.241935483870968 0.316715542521994 0.268328445747801 0.278592375366569 0.23900293255132 0.344574780058651 0.299120234604106 0.236070381231672 0.262463343108504 0.316715542521994 0.269794721407625 0.332844574780059 0.306451612903226 0.203812316715543 0.296187683284457 0.350439882697947 0.31524926686217 0.321114369501466 0.30791…
0.266862170087977 0.189149560117302 0.224340175953079 0.288856304985337 0.208211143695015 0.281524926686217 0.256598240469208 0.274193548387097 0.215542521994135 0.312316715542522 0.265395894428152 0.140762463343108 0.241935483870968 0.294721407624633 0.247800586510264 0.312316715542522 0.281524926686217 0.19208211143695 0.278592375366569 0.334310850439883 0.26099706744868 0.297653958944281 0.268…
0.203812316715543 0.162756598240469 0.19941348973607 0.256598240469208 0.174486803519062 0.26099706744868 0.227272727272727 0.230205278592375 0.143695014662757 0.278592375366569 0.247800586510264 0.162756598240469 0.208211143695015 0.269794721407625 0.214076246334311 0.280058651026393 0.25366568914956 0.134897360703812 0.243401759530792 0.30791788856305 0.234604105571848 0.265395894428152 0.24046…
0.277126099706745 0.202346041055719 0.231671554252199 0.299120234604106 0.222873900293255 0.291788856304985 0.259530791788856 0.280058651026393 0.202346041055719 0.326979472140763 0.291788856304985 0.196480938416422 0.243401759530792 0.299120234604106 0.258064516129032 0.31524926686217 0.280058651026393 0.189149560117302 0.303519061583578 0.324046920821114 0.250733137829912 0.304985337243402 0.27…
0.236070381231672 0.162756598240469 0.205278592375367 0.271260997067449 0.17741935483871 0.275659824046921 0.228739002932551 0.23900293255132 0.162756598240469 0.30058651026393 0.25366568914956 0.181818181818182 0.209677419354839 0.269794721407625 0.218475073313783 0.281524926686217 0.255131964809384 0.152492668621701 0.252199413489736 0.304985337243402 0.227272727272727 0.282991202346041 0.24486…
0.275659824046921 0.268328445747801 0.277126099706745 0.332844574780059 0.275659824046921 0.347507331378299 0.291788856304985 0.288856304985337 0.265395894428152 0.346041055718475 0.326979472140763 0.259530791788856 0.296187683284457 0.347507331378299 0.297653958944281 0.340175953079179 0.325513196480938 0.234604105571848 0.285923753665689 0.354838709677419 0.326979472140763 0.340175953079179 0.2…
0.225806451612903 0.162756598240469 0.202346041055719 0.26099706744868 0.186217008797654 0.266862170087977 0.222873900293255 0.23900293255132 0.155425219941349 0.291788856304985 0.255131964809384 0.159824046920821 0.215542521994135 0.275659824046921 0.214076246334311 0.275659824046921 0.25366568914956 0.149560117302053 0.256598240469208 0.285923753665689 0.233137829912023 0.271260997067449 0.2375…
0.294721407624633 0.250733137829912 0.290322580645161 0.331378299120235 0.268328445747801 0.347507331378299 0.302052785923754 0.328445747800587 0.236070381231672 0.363636363636364 0.337243401759531 0.256598240469208 0.291788856304985 0.344574780058651 0.30058651026393 0.346041055718475 0.340175953079179 0.222873900293255 0.332844574780059 0.365102639296188 0.303519061583578 0.341642228739003 0.32…
0.321114369501466 0.250733137829912 0.272727272727273 0.318181818181818 0.266862170087977 0.347507331378299 0.313782991202346 0.325513196480938 0.275659824046921 0.353372434017595 0.313782991202346 0.249266862170088 0.291788856304985 0.338709677419355 0.278592375366569 0.346041055718475 0.328445747800587 0.244868035190616 0.328445747800587 0.379765395894428 0.304985337243402 0.343108504398827 0.3…
0.252199413489736 0.18475073313783 0.234604105571848 0.275659824046921 0.202346041055719 0.287390029325513 0.241935483870968 0.256598240469208 0.174486803519062 0.30791788856305 0.278592375366569 0.19941348973607 0.236070381231672 0.294721407624633 0.243401759530792 0.288856304985337 0.262463343108504 0.180351906158358 0.25366568914956 0.319648093841642 0.24633431085044 0.290322580645161 0.252199…
0.224340175953079 0.167155425219941 0.193548387096774 0.259530791788856 0.181818181818182 0.255131964809384 0.224340175953079 0.234604105571848 0.156891495601173 0.282991202346041 0.250733137829912 0.159824046920821 0.209677419354839 0.266862170087977 0.206744868035191 0.275659824046921 0.252199413489736 0.139296187683284 0.236070381231672 0.309384164222874 0.243401759530792 0.271260997067449 0.2…
0.391495601173021 0.334310850439883 0.350439882697947 0.398826979472141 0.340175953079179 0.400293255131965 0.378299120234604 0.390029325513196 0.341642228739003 0.412023460410557 0.373900293255132 0.321114369501466 0.36950146627566 0.395894428152493 0.373900293255132 0.406158357771261 0.401759530791789 0.310850439882698 0.392961876832845 0.442815249266862 0.370967741935484 0.410557184750733 0.40…
0.224340175953079 0.17741935483871 0.215542521994135 0.277126099706745 0.19208211143695 0.271260997067449 0.230205278592375 0.252199413489736 0.148093841642229 0.30058651026393 0.259530791788856 0.171554252199413 0.222873900293255 0.272727272727273 0.230205278592375 0.297653958944281 0.262463343108504 0.152492668621701 0.262463343108504 0.313782991202346 0.249266862170088 0.284457478005865 0.2448…
0.219941348973607 0.156891495601173 0.190615835777126 0.258064516129032 0.178885630498534 0.255131964809384 0.211143695014663 0.218475073313783 0.143695014662757 0.282991202346041 0.240469208211144 0.164222873900293 0.211143695014663 0.269794721407625 0.205278592375367 0.275659824046921 0.252199413489736 0.151026392961877 0.240469208211144 0.294721407624633 0.230205278592375 0.26099706744868 0.23…
0.281524926686217 0.217008797653959 0.249266862170088 0.312316715542522 0.228739002932551 0.310850439882698 0.265395894428152 0.282991202346041 0.214076246334311 0.325513196480938 0.285923753665689 0.211143695014663 0.263929618768328 0.302052785923754 0.26099706744868 0.325513196480938 0.297653958944281 0.186217008797654 0.293255131964809 0.326979472140763 0.263929618768328 0.313782991202346 0.27…
0.224340175953079 0.17741935483871 0.197947214076246 0.258064516129032 0.17741935483871 0.25366568914956 0.208211143695015 0.236070381231672 0.159824046920821 0.280058651026393 0.23900293255132 0.164222873900293 0.208211143695015 0.26099706744868 0.214076246334311 0.294721407624633 0.252199413489736 0.151026392961877 0.252199413489736 0.30791788856305 0.25366568914956 0.265395894428152 0.24926686…
0.212609970674487 0.156891495601173 0.202346041055719 0.272727272727273 0.174486803519062 0.266862170087977 0.234604105571848 0.230205278592375 0.12316715542522 0.297653958944281 0.250733137829912 0.167155425219941 0.209677419354839 0.274193548387097 0.205278592375367 0.291788856304985 0.255131964809384 0.134897360703812 0.249266862170088 0.299120234604106 0.237536656891496 0.288856304985337 0.24…
0.285923753665689 0.227272727272727 0.274193548387097 0.328445747800587 0.241935483870968 0.350439882697947 0.304985337243402 0.32258064516129 0.237536656891496 0.353372434017595 0.31524926686217 0.255131964809384 0.297653958944281 0.340175953079179 0.280058651026393 0.344574780058651 0.326979472140763 0.233137829912023 0.325513196480938 0.366568914956012 0.302052785923754 0.335777126099707 0.313…
0.208211143695015 0.152492668621701 0.183284457478006 0.255131964809384 0.161290322580645 0.247800586510264 0.211143695014663 0.228739002932551 0.131964809384164 0.268328445747801 0.236070381231672 0.151026392961877 0.203812316715543 0.249266862170088 0.197947214076246 0.266862170087977 0.23900293255132 0.121700879765396 0.227272727272727 0.285923753665689 0.215542521994135 0.269794721407625 0.22…
0.225806451612903 0.165689149560117 0.197947214076246 0.262463343108504 0.174486803519062 0.252199413489736 0.214076246334311 0.240469208211144 0.171554252199413 0.278592375366569 0.250733137829912 0.108504398826979 0.209677419354839 0.266862170087977 0.211143695014663 0.278592375366569 0.249266862170088 0.139296187683284 0.256598240469208 0.309384164222874 0.240469208211144 0.274193548387097 0.2…
0.274193548387097 0.218475073313783 0.255131964809384 0.30058651026393 0.224340175953079 0.31524926686217 0.274193548387097 0.275659824046921 0.197947214076246 0.331378299120235 0.282991202346041 0.214076246334311 0.256598240469208 0.321114369501466 0.249266862170088 0.312316715542522 0.287390029325513 0.19941348973607 0.293255131964809 0.348973607038123 0.271260997067449 0.31524926686217 0.28445…
0.234604105571848 0.181818181818182 0.211143695014663 0.275659824046921 0.181818181818182 0.266862170087977 0.227272727272727 0.247800586510264 0.153958944281525 0.30058651026393 0.262463343108504 0.178885630498534 0.222873900293255 0.272727272727273 0.217008797653959 0.288856304985337 0.281524926686217 0.148093841642229 0.265395894428152 0.316715542521994 0.249266862170088 0.272727272727273 0.27…
0.291788856304985 0.24633431085044 0.274193548387097 0.334310850439883 0.256598240469208 0.332844574780059 0.302052785923754 0.329912023460411 0.219941348973607 0.348973607038123 0.310850439882698 0.228739002932551 0.280058651026393 0.337243401759531 0.285923753665689 0.343108504398827 0.328445747800587 0.236070381231672 0.340175953079179 0.373900293255132 0.30058651026393 0.337243401759531 0.324…
0.296187683284457 0.247800586510264 0.285923753665689 0.337243401759531 0.23900293255132 0.326979472140763 0.296187683284457 0.319648093841642 0.236070381231672 0.363636363636364 0.310850439882698 0.244868035190616 0.302052785923754 0.329912023460411 0.287390029325513 0.326979472140763 0.332844574780059 0.225806451612903 0.324046920821114 0.363636363636364 0.306451612903226 0.341642228739003 0.31…
0.277126099706745 0.209677419354839 0.237536656891496 0.294721407624633 0.211143695014663 0.291788856304985 0.25366568914956 0.280058651026393 0.212609970674487 0.316715542521994 0.275659824046921 0.164222873900293 0.240469208211144 0.30791788856305 0.241935483870968 0.310850439882698 0.280058651026393 0.190615835777126 0.288856304985337 0.312316715542522 0.241935483870968 0.306451612903226 0.275…
0.255131964809384 0.167155425219941 0.228739002932551 0.288856304985337 0.202346041055719 0.296187683284457 0.241935483870968 0.271260997067449 0.186217008797654 0.313782991202346 0.269794721407625 0.193548387096774 0.236070381231672 0.30058651026393 0.237536656891496 0.291788856304985 0.285923753665689 0.18475073313783 0.275659824046921 0.326979472140763 0.256598240469208 0.293255131964809 0.263…
0.278592375366569 0.208211143695015 0.252199413489736 0.306451612903226 0.217008797653959 0.312316715542522 0.268328445747801 0.294721407624633 0.231671554252199 0.326979472140763 0.285923753665689 0.217008797653959 0.263929618768328 0.312316715542522 0.256598240469208 0.324046920821114 0.304985337243402 0.205278592375367 0.30791788856305 0.356304985337243 0.263929618768328 0.318181818181818 0.30…
0.208211143695015 0.149560117302053 0.19941348973607 0.266862170087977 0.175953079178886 0.262463343108504 0.221407624633431 0.234604105571848 0.133431085043988 0.290322580645161 0.255131964809384 0.152492668621701 0.203812316715543 0.272727272727273 0.211143695014663 0.287390029325513 0.252199413489736 0.136363636363636 0.244868035190616 0.284457478005865 0.228739002932551 0.280058651026393 0.23…
0.222873900293255 0.13782991202346 0.183284457478006 0.25366568914956 0.161290322580645 0.240469208211144 0.208211143695015 0.236070381231672 0.158357771260997 0.278592375366569 0.236070381231672 0.118768328445748 0.181818181818182 0.247800586510264 0.205278592375367 0.265395894428152 0.244868035190616 0.139296187683284 0.234604105571848 0.306451612903226 0.224340175953079 0.272727272727273 0.228…
0.203812316715543 0.152492668621701 0.190615835777126 0.250733137829912 0.153958944281525 0.265395894428152 0.214076246334311 0.228739002932551 0.139296187683284 0.282991202346041 0.23900293255132 0.156891495601173 0.200879765395894 0.265395894428152 0.19941348973607 0.271260997067449 0.24633431085044 0.131964809384164 0.241935483870968 0.303519061583578 0.225806451612903 0.268328445747801 0.2258…
0.218475073313783 0.148093841642229 0.208211143695015 0.263929618768328 0.168621700879765 0.265395894428152 0.219941348973607 0.23900293255132 0.149560117302053 0.281524926686217 0.25366568914956 0.162756598240469 0.211143695014663 0.271260997067449 0.214076246334311 0.281524926686217 0.25366568914956 0.153958944281525 0.247800586510264 0.312316715542522 0.218475073313783 0.269794721407625 0.2404…
0.247800586510264 0.152492668621701 0.212609970674487 0.266862170087977 0.173020527859237 0.275659824046921 0.233137829912023 0.244868035190616 0.190615835777126 0.303519061583578 0.26099706744868 0.174486803519062 0.222873900293255 0.284457478005865 0.221407624633431 0.287390029325513 0.25366568914956 0.152492668621701 0.250733137829912 0.31524926686217 0.250733137829912 0.291788856304985 0.2639…
0.23900293255132 0.158357771260997 0.19941348973607 0.263929618768328 0.170087976539589 0.268328445747801 0.221407624633431 0.240469208211144 0.174486803519062 0.278592375366569 0.250733137829912 0.101173020527859 0.19941348973607 0.268328445747801 0.206744868035191 0.285923753665689 0.258064516129032 0.167155425219941 0.265395894428152 0.312316715542522 0.236070381231672 0.274193548387097 0.2390…
0.206744868035191 0.146627565982405 0.195014662756598 0.26099706744868 0.156891495601173 0.262463343108504 0.217008797653959 0.234604105571848 0.118768328445748 0.285923753665689 0.24633431085044 0.152492668621701 0.212609970674487 0.263929618768328 0.205278592375367 0.281524926686217 0.252199413489736 0.129032258064516 0.250733137829912 0.303519061583578 0.230205278592375 0.274193548387097 0.239…
0.26099706744868 0.247800586510264 0.277126099706745 0.337243401759531 0.265395894428152 0.334310850439883 0.293255131964809 0.310850439882698 0.258064516129032 0.351906158357771 0.312316715542522 0.214076246334311 0.284457478005865 0.32258064516129 0.290322580645161 0.337243401759531 0.326979472140763 0.23900293255132 0.31524926686217 0.357771260997067 0.304985337243402 0.334310850439883 0.27565…
0.258064516129032 0.202346041055719 0.244868035190616 0.293255131964809 0.221407624633431 0.299120234604106 0.277126099706745 0.282991202346041 0.181818181818182 0.306451612903226 0.288856304985337 0.211143695014663 0.258064516129032 0.299120234604106 0.259530791788856 0.316715542521994 0.287390029325513 0.196480938416422 0.299120234604106 0.325513196480938 0.265395894428152 0.30791788856305 0.28…
0.233137829912023 0.167155425219941 0.209677419354839 0.263929618768328 0.180351906158358 0.271260997067449 0.228739002932551 0.240469208211144 0.149560117302053 0.290322580645161 0.252199413489736 0.180351906158358 0.212609970674487 0.265395894428152 0.215542521994135 0.281524926686217 0.259530791788856 0.152492668621701 0.249266862170088 0.299120234604106 0.236070381231672 0.282991202346041 0.2…
0.272727272727273 0.209677419354839 0.25366568914956 0.274193548387097 0.241935483870968 0.309384164222874 0.256598240469208 0.309384164222874 0.244868035190616 0.341642228739003 0.291788856304985 0.237536656891496 0.271260997067449 0.318181818181818 0.275659824046921 0.299120234604106 0.280058651026393 0.222873900293255 0.310850439882698 0.329912023460411 0.25366568914956 0.294721407624633 0.324…
0.219941348973607 0.108504398826979 0.178885630498534 0.249266862170088 0.131964809384164 0.247800586510264 0.202346041055719 0.219941348973607 0.155425219941349 0.272727272727273 0.227272727272727 0.143695014662757 0.186217008797654 0.249266862170088 0.189149560117302 0.263929618768328 0.23900293255132 0.109970674486804 0.243401759530792 0.303519061583578 0.237536656891496 0.258064516129032 0.23…
0.221407624633431 0.183284457478006 0.186217008797654 0.237536656891496 0.170087976539589 0.249266862170088 0.205278592375367 0.231671554252199 0.164222873900293 0.268328445747801 0.234604105571848 0.170087976539589 0.206744868035191 0.259530791788856 0.211143695014663 0.278592375366569 0.243401759530792 0.13782991202346 0.255131964809384 0.293255131964809 0.240469208211144 0.26099706744868 0.244…
0.231671554252199 0.156891495601173 0.205278592375367 0.272727272727273 0.178885630498534 0.269794721407625 0.225806451612903 0.244868035190616 0.174486803519062 0.285923753665689 0.262463343108504 0.156891495601173 0.209677419354839 0.288856304985337 0.211143695014663 0.293255131964809 0.26099706744868 0.156891495601173 0.25366568914956 0.309384164222874 0.202346041055719 0.288856304985337 0.249…
0.230205278592375 0.0953079178885631 0.205278592375367 0.274193548387097 0.161290322580645 0.271260997067449 0.228739002932551 0.24633431085044 0.161290322580645 0.290322580645161 0.24633431085044 0.161290322580645 0.217008797653959 0.277126099706745 0.214076246334311 0.272727272727273 0.252199413489736 0.142228739002933 0.24633431085044 0.306451612903226 0.240469208211144 0.275659824046921 0.250…
0.241935483870968 0.151026392961877 0.222873900293255 0.281524926686217 0.18475073313783 0.280058651026393 0.250733137829912 0.266862170087977 0.133431085043988 0.304985337243402 0.262463343108504 0.183284457478006 0.231671554252199 0.290322580645161 0.237536656891496 0.304985337243402 0.266862170087977 0.165689149560117 0.274193548387097 0.328445747800587 0.249266862170088 0.296187683284457 0.26…
0.219941348973607 0.174486803519062 0.208211143695015 0.259530791788856 0.175953079178886 0.265395894428152 0.233137829912023 0.241935483870968 0.159824046920821 0.291788856304985 0.256598240469208 0.167155425219941 0.211143695014663 0.268328445747801 0.209677419354839 0.294721407624633 0.26099706744868 0.146627565982405 0.25366568914956 0.304985337243402 0.234604105571848 0.271260997067449 0.237…
0.212609970674487 0.145161290322581 0.206744868035191 0.266862170087977 0.168621700879765 0.266862170087977 0.222873900293255 0.249266862170088 0.124633431085044 0.297653958944281 0.252199413489736 0.164222873900293 0.212609970674487 0.277126099706745 0.212609970674487 0.278592375366569 0.26099706744868 0.142228739002933 0.256598240469208 0.310850439882698 0.243401759530792 0.274193548387097 0.24…
0.227272727272727 0.126099706744868 0.203812316715543 0.269794721407625 0.165689149560117 0.271260997067449 0.225806451612903 0.247800586510264 0.126099706744868 0.293255131964809 0.240469208211144 0.159824046920821 0.200879765395894 0.271260997067449 0.211143695014663 0.284457478005865 0.256598240469208 0.143695014662757 0.265395894428152 0.316715542521994 0.249266862170088 0.268328445747801 0.2…
0.227272727272727 0.164222873900293 0.211143695014663 0.265395894428152 0.174486803519062 0.277126099706745 0.23900293255132 0.24633431085044 0.142228739002933 0.306451612903226 0.258064516129032 0.173020527859237 0.218475073313783 0.282991202346041 0.218475073313783 0.278592375366569 0.262463343108504 0.140762463343108 0.266862170087977 0.310850439882698 0.240469208211144 0.281524926686217 0.262…
0.228739002932551 0.158357771260997 0.193548387096774 0.263929618768328 0.173020527859237 0.263929618768328 0.222873900293255 0.234604105571848 0.167155425219941 0.288856304985337 0.24633431085044 0.151026392961877 0.211143695014663 0.259530791788856 0.203812316715543 0.275659824046921 0.256598240469208 0.146627565982405 0.249266862170088 0.30058651026393 0.222873900293255 0.280058651026393 0.244…
0.219941348973607 0.13782991202346 0.18475073313783 0.250733137829912 0.159824046920821 0.25366568914956 0.215542521994135 0.222873900293255 0.162756598240469 0.271260997067449 0.233137829912023 0.155425219941349 0.19208211143695 0.255131964809384 0.196480938416422 0.265395894428152 0.241935483870968 0.140762463343108 0.240469208211144 0.297653958944281 0.202346041055719 0.263929618768328 0.22727…
0.231671554252199 0.196480938416422 0.225806451612903 0.282991202346041 0.200879765395894 0.284457478005865 0.243401759530792 0.269794721407625 0.174486803519062 0.313782991202346 0.271260997067449 0.187683284457478 0.234604105571848 0.293255131964809 0.23900293255132 0.303519061583578 0.282991202346041 0.170087976539589 0.285923753665689 0.31524926686217 0.255131964809384 0.269794721407625 0.260…
0.215542521994135 0.189149560117302 0.217008797653959 0.271260997067449 0.190615835777126 0.280058651026393 0.252199413489736 0.266862170087977 0.152492668621701 0.310850439882698 0.268328445747801 0.17741935483871 0.228739002932551 0.278592375366569 0.230205278592375 0.287390029325513 0.265395894428152 0.165689149560117 0.275659824046921 0.326979472140763 0.249266862170088 0.284457478005865 0.25…
0.222873900293255 0.111436950146628 0.195014662756598 0.258064516129032 0.152492668621701 0.266862170087977 0.233137829912023 0.237536656891496 0.158357771260997 0.284457478005865 0.240469208211144 0.148093841642229 0.208211143695015 0.269794721407625 0.209677419354839 0.277126099706745 0.249266862170088 0.134897360703812 0.25366568914956 0.321114369501466 0.234604105571848 0.269794721407625 0.24…
0.258064516129032 0.153958944281525 0.237536656891496 0.291788856304985 0.175953079178886 0.282991202346041 0.23900293255132 0.266862170087977 0.165689149560117 0.30791788856305 0.258064516129032 0.195014662756598 0.218475073313783 0.287390029325513 0.237536656891496 0.296187683284457 0.26099706744868 0.159824046920821 0.287390029325513 0.319648093841642 0.255131964809384 0.293255131964809 0.2609…
0.219941348973607 0.161290322580645 0.193548387096774 0.26099706744868 0.161290322580645 0.265395894428152 0.225806451612903 0.23900293255132 0.149560117302053 0.282991202346041 0.237536656891496 0.155425219941349 0.212609970674487 0.258064516129032 0.197947214076246 0.272727272727273 0.256598240469208 0.145161290322581 0.250733137829912 0.304985337243402 0.222873900293255 0.266862170087977 0.239…
0.222873900293255 0.186217008797654 0.224340175953079 0.281524926686217 0.200879765395894 0.280058651026393 0.258064516129032 0.256598240469208 0.159824046920821 0.310850439882698 0.269794721407625 0.186217008797654 0.23900293255132 0.290322580645161 0.230205278592375 0.296187683284457 0.263929618768328 0.164222873900293 0.275659824046921 0.32258064516129 0.241935483870968 0.282991202346041 0.262…
0.247800586510264 0.18475073313783 0.218475073313783 0.262463343108504 0.196480938416422 0.285923753665689 0.240469208211144 0.255131964809384 0.18475073313783 0.291788856304985 0.26099706744868 0.183284457478006 0.225806451612903 0.269794721407625 0.233137829912023 0.288856304985337 0.263929618768328 0.173020527859237 0.259530791788856 0.328445747800587 0.23900293255132 0.282991202346041 0.26392…
0.250733137829912 0.206744868035191 0.233137829912023 0.287390029325513 0.214076246334311 0.293255131964809 0.237536656891496 0.24633431085044 0.209677419354839 0.291788856304985 0.272727272727273 0.196480938416422 0.23900293255132 0.280058651026393 0.249266862170088 0.294721407624633 0.274193548387097 0.183284457478006 0.263929618768328 0.318181818181818 0.285923753665689 0.302052785923754 0.224…
0.218475073313783 0.249266862170088 0.252199413489736 0.30791788856305 0.259530791788856 0.309384164222874 0.252199413489736 0.250733137829912 0.240469208211144 0.306451612903226 0.291788856304985 0.243401759530792 0.255131964809384 0.291788856304985 0.272727272727273 0.303519061583578 0.285923753665689 0.212609970674487 0.268328445747801 0.329912023460411 0.303519061583578 0.324046920821114 0.20…
0.197947214076246 0.162756598240469 0.19941348973607 0.26099706744868 0.183284457478006 0.262463343108504 0.215542521994135 0.252199413489736 0.151026392961877 0.288856304985337 0.24633431085044 0.165689149560117 0.206744868035191 0.274193548387097 0.218475073313783 0.278592375366569 0.263929618768328 0.143695014662757 0.252199413489736 0.302052785923754 0.227272727272727 0.272727272727273 0.2375…
0.227272727272727 0.161290322580645 0.200879765395894 0.26099706744868 0.175953079178886 0.256598240469208 0.228739002932551 0.23900293255132 0.126099706744868 0.296187683284457 0.24633431085044 0.164222873900293 0.212609970674487 0.266862170087977 0.209677419354839 0.285923753665689 0.263929618768328 0.134897360703812 0.255131964809384 0.313782991202346 0.231671554252199 0.272727272727273 0.2478…
0.217008797653959 0.162756598240469 0.205278592375367 0.258064516129032 0.174486803519062 0.258064516129032 0.217008797653959 0.231671554252199 0.149560117302053 0.294721407624633 0.255131964809384 0.155425219941349 0.19941348973607 0.263929618768328 0.208211143695015 0.282991202346041 0.255131964809384 0.145161290322581 0.241935483870968 0.30058651026393 0.24633431085044 0.280058651026393 0.2492…
0.231671554252199 0.165689149560117 0.197947214076246 0.258064516129032 0.161290322580645 0.26099706744868 0.227272727272727 0.228739002932551 0.151026392961877 0.282991202346041 0.244868035190616 0.170087976539589 0.195014662756598 0.265395894428152 0.206744868035191 0.278592375366569 0.249266862170088 0.145161290322581 0.252199413489736 0.306451612903226 0.230205278592375 0.272727272727273 0.24…
0.222873900293255 0.162756598240469 0.190615835777126 0.259530791788856 0.161290322580645 0.250733137829912 0.214076246334311 0.228739002932551 0.145161290322581 0.284457478005865 0.240469208211144 0.164222873900293 0.195014662756598 0.252199413489736 0.206744868035191 0.272727272727273 0.240469208211144 0.129032258064516 0.244868035190616 0.299120234604106 0.228739002932551 0.271260997067449 0.2…
0.24633431085044 0.118768328445748 0.212609970674487 0.268328445747801 0.174486803519062 0.269794721407625 0.231671554252199 0.252199413489736 0.162756598240469 0.294721407624633 0.250733137829912 0.186217008797654 0.217008797653959 0.285923753665689 0.218475073313783 0.284457478005865 0.266862170087977 0.153958944281525 0.25366568914956 0.313782991202346 0.250733137829912 0.280058651026393 0.262…
0.215542521994135 0.171554252199413 0.217008797653959 0.272727272727273 0.18475073313783 0.266862170087977 0.237536656891496 0.25366568914956 0.155425219941349 0.306451612903226 0.24633431085044 0.178885630498534 0.234604105571848 0.265395894428152 0.237536656891496 0.282991202346041 0.274193548387097 0.175953079178886 0.263929618768328 0.310850439882698 0.258064516129032 0.282991202346041 0.2478…
0.252199413489736 0.173020527859237 0.23900293255132 0.294721407624633 0.208211143695015 0.294721407624633 0.252199413489736 0.263929618768328 0.193548387096774 0.318181818181818 0.271260997067449 0.208211143695015 0.227272727272727 0.294721407624633 0.240469208211144 0.310850439882698 0.275659824046921 0.168621700879765 0.265395894428152 0.331378299120235 0.266862170087977 0.288856304985337 0.27…
0.219941348973607 0.121700879765396 0.187683284457478 0.252199413489736 0.149560117302053 0.25366568914956 0.206744868035191 0.227272727272727 0.145161290322581 0.281524926686217 0.243401759530792 0.155425219941349 0.196480938416422 0.268328445747801 0.205278592375367 0.281524926686217 0.244868035190616 0.124633431085044 0.244868035190616 0.30791788856305 0.236070381231672 0.271260997067449 0.243…
0.202346041055719 0.159824046920821 0.208211143695015 0.280058651026393 0.17741935483871 0.274193548387097 0.23900293255132 0.249266862170088 0.126099706744868 0.30058651026393 0.256598240469208 0.180351906158358 0.215542521994135 0.272727272727273 0.227272727272727 0.290322580645161 0.277126099706745 0.149560117302053 0.265395894428152 0.316715542521994 0.256598240469208 0.287390029325513 0.2565…
0.206744868035191 0.167155425219941 0.208211143695015 0.277126099706745 0.197947214076246 0.278592375366569 0.231671554252199 0.247800586510264 0.146627565982405 0.30058651026393 0.250733137829912 0.178885630498534 0.221407624633431 0.272727272727273 0.218475073313783 0.294721407624633 0.272727272727273 0.167155425219941 0.268328445747801 0.319648093841642 0.247800586510264 0.294721407624633 0.24…
0.212609970674487 0.17741935483871 0.202346041055719 0.280058651026393 0.17741935483871 0.274193548387097 0.244868035190616 0.244868035190616 0.145161290322581 0.309384164222874 0.250733137829912 0.170087976539589 0.228739002932551 0.282991202346041 0.227272727272727 0.296187683284457 0.268328445747801 0.159824046920821 0.266862170087977 0.316715542521994 0.241935483870968 0.284457478005865 0.256…
0.250733137829912 0.118768328445748 0.208211143695015 0.272727272727273 0.171554252199413 0.280058651026393 0.212609970674487 0.240469208211144 0.161290322580645 0.297653958944281 0.255131964809384 0.175953079178886 0.205278592375367 0.277126099706745 0.218475073313783 0.291788856304985 0.268328445747801 0.151026392961877 0.25366568914956 0.310850439882698 0.26099706744868 0.287390029325513 0.247…
0.230205278592375 0.133431085043988 0.212609970674487 0.272727272727273 0.168621700879765 0.271260997067449 0.236070381231672 0.24633431085044 0.143695014662757 0.291788856304985 0.255131964809384 0.173020527859237 0.212609970674487 0.285923753665689 0.222873900293255 0.280058651026393 0.247800586510264 0.140762463343108 0.26099706744868 0.318181818181818 0.243401759530792 0.274193548387097 0.253…
0.212609970674487 0.140762463343108 0.196480938416422 0.266862170087977 0.164222873900293 0.256598240469208 0.218475073313783 0.233137829912023 0.114369501466276 0.293255131964809 0.250733137829912 0.149560117302053 0.206744868035191 0.272727272727273 0.19941348973607 0.287390029325513 0.258064516129032 0.127565982404692 0.237536656891496 0.30791788856305 0.234604105571848 0.272727272727273 0.228…
0.203812316715543 0.187683284457478 0.209677419354839 0.277126099706745 0.190615835777126 0.280058651026393 0.241935483870968 0.249266862170088 0.140762463343108 0.312316715542522 0.25366568914956 0.19208211143695 0.227272727272727 0.282991202346041 0.231671554252199 0.296187683284457 0.277126099706745 0.164222873900293 0.25366568914956 0.31524926686217 0.26099706744868 0.285923753665689 0.258064…
0.224340175953079 0.127565982404692 0.193548387096774 0.265395894428152 0.159824046920821 0.25366568914956 0.212609970674487 0.227272727272727 0.133431085043988 0.290322580645161 0.244868035190616 0.156891495601173 0.197947214076246 0.271260997067449 0.196480938416422 0.275659824046921 0.252199413489736 0.126099706744868 0.24633431085044 0.299120234604106 0.237536656891496 0.259530791788856 0.225…
0.209677419354839 0.104105571847507 0.187683284457478 0.258064516129032 0.152492668621701 0.256598240469208 0.209677419354839 0.222873900293255 0.13782991202346 0.284457478005865 0.237536656891496 0.149560117302053 0.196480938416422 0.26099706744868 0.205278592375367 0.269794721407625 0.240469208211144 0.121700879765396 0.234604105571848 0.302052785923754 0.236070381231672 0.26099706744868 0.2243…
0.209677419354839 0.167155425219941 0.197947214076246 0.274193548387097 0.181818181818182 0.287390029325513 0.233137829912023 0.240469208211144 0.142228739002933 0.309384164222874 0.244868035190616 0.168621700879765 0.217008797653959 0.278592375366569 0.219941348973607 0.290322580645161 0.277126099706745 0.153958944281525 0.25366568914956 0.321114369501466 0.244868035190616 0.278592375366569 0.24…
0.228739002932551 0.108504398826979 0.195014662756598 0.266862170087977 0.155425219941349 0.262463343108504 0.214076246334311 0.237536656891496 0.156891495601173 0.282991202346041 0.244868035190616 0.153958944281525 0.205278592375367 0.266862170087977 0.211143695014663 0.284457478005865 0.250733137829912 0.13782991202346 0.252199413489736 0.313782991202346 0.244868035190616 0.274193548387097 0.24…
0.214076246334311 0.117302052785924 0.18475073313783 0.249266862170088 0.164222873900293 0.259530791788856 0.193548387096774 0.228739002932551 0.13782991202346 0.291788856304985 0.228739002932551 0.151026392961877 0.206744868035191 0.256598240469208 0.202346041055719 0.265395894428152 0.24633431085044 0.136363636363636 0.240469208211144 0.297653958944281 0.23900293255132 0.255131964809384 0.23607…
0.205278592375367 0.181818181818182 0.209677419354839 0.271260997067449 0.181818181818182 0.263929618768328 0.241935483870968 0.247800586510264 0.13049853372434 0.30058651026393 0.255131964809384 0.164222873900293 0.225806451612903 0.282991202346041 0.224340175953079 0.285923753665689 0.271260997067449 0.153958944281525 0.262463343108504 0.30791788856305 0.243401759530792 0.284457478005865 0.2551…
0.218475073313783 0.108504398826979 0.193548387096774 0.262463343108504 0.161290322580645 0.255131964809384 0.211143695014663 0.233137829912023 0.146627565982405 0.287390029325513 0.231671554252199 0.159824046920821 0.209677419354839 0.258064516129032 0.215542521994135 0.271260997067449 0.243401759530792 0.136363636363636 0.240469208211144 0.306451612903226 0.230205278592375 0.268328445747801 0.2…
0.221407624633431 0.0997067448680352 0.19208211143695 0.259530791788856 0.142228739002933 0.259530791788856 0.203812316715543 0.228739002932551 0.152492668621701 0.290322580645161 0.237536656891496 0.158357771260997 0.196480938416422 0.256598240469208 0.203812316715543 0.271260997067449 0.25366568914956 0.129032258064516 0.250733137829912 0.30791788856305 0.243401759530792 0.271260997067449 0.241…
0.230205278592375 0.1158357771261 0.190615835777126 0.256598240469208 0.153958944281525 0.259530791788856 0.212609970674487 0.233137829912023 0.158357771260997 0.277126099706745 0.243401759530792 0.158357771260997 0.203812316715543 0.262463343108504 0.208211143695015 0.275659824046921 0.255131964809384 0.140762463343108 0.252199413489736 0.313782991202346 0.234604105571848 0.272727272727273 0.249…
0.211143695014663 0.0953079178885631 0.18475073313783 0.255131964809384 0.146627565982405 0.24633431085044 0.197947214076246 0.221407624633431 0.120234604105572 0.269794721407625 0.227272727272727 0.142228739002933 0.186217008797654 0.256598240469208 0.196480938416422 0.272727272727273 0.231671554252199 0.112903225806452 0.233137829912023 0.293255131964809 0.228739002932551 0.263929618768328 0.22…
0.221407624633431 0.0953079178885631 0.173020527859237 0.25366568914956 0.151026392961877 0.249266862170088 0.211143695014663 0.224340175953079 0.155425219941349 0.277126099706745 0.230205278592375 0.145161290322581 0.196480938416422 0.263929618768328 0.202346041055719 0.263929618768328 0.23900293255132 0.12316715542522 0.23900293255132 0.30058651026393 0.228739002932551 0.259530791788856 0.23020…
0.208211143695015 0.105571847507331 0.175953079178886 0.250733137829912 0.13782991202346 0.249266862170088 0.202346041055719 0.225806451612903 0.149560117302053 0.26099706744868 0.227272727272727 0.143695014662757 0.195014662756598 0.252199413489736 0.196480938416422 0.258064516129032 0.23900293255132 0.118768328445748 0.233137829912023 0.303519061583578 0.233137829912023 0.258064516129032 0.2346…
0.217008797653959 0.092375366568915 0.174486803519062 0.249266862170088 0.143695014662757 0.250733137829912 0.19941348973607 0.222873900293255 0.148093841642229 0.278592375366569 0.230205278592375 0.149560117302053 0.193548387096774 0.250733137829912 0.19208211143695 0.26099706744868 0.23900293255132 0.118768328445748 0.234604105571848 0.293255131964809 0.236070381231672 0.259530791788856 0.22434…
0.212609970674487 0.156891495601173 0.206744868035191 0.278592375366569 0.186217008797654 0.274193548387097 0.237536656891496 0.24633431085044 0.140762463343108 0.291788856304985 0.250733137829912 0.173020527859237 0.214076246334311 0.269794721407625 0.215542521994135 0.288856304985337 0.268328445747801 0.143695014662757 0.258064516129032 0.328445747800587 0.244868035190616 0.288856304985337 0.25…
0.214076246334311 0.190615835777126 0.222873900293255 0.287390029325513 0.17741935483871 0.281524926686217 0.24633431085044 0.250733137829912 0.145161290322581 0.302052785923754 0.256598240469208 0.181818181818182 0.221407624633431 0.284457478005865 0.205278592375367 0.294721407624633 0.277126099706745 0.151026392961877 0.274193548387097 0.32258064516129 0.250733137829912 0.291788856304985 0.2595…
0.218475073313783 0.0909090909090909 0.196480938416422 0.266862170087977 0.159824046920821 0.263929618768328 0.224340175953079 0.243401759530792 0.164222873900293 0.287390029325513 0.241935483870968 0.158357771260997 0.209677419354839 0.271260997067449 0.205278592375367 0.277126099706745 0.252199413489736 0.13049853372434 0.240469208211144 0.30791788856305 0.24633431085044 0.271260997067449 0.249…
0.222873900293255 0.104105571847507 0.189149560117302 0.259530791788856 0.162756598240469 0.268328445747801 0.218475073313783 0.236070381231672 0.149560117302053 0.290322580645161 0.237536656891496 0.151026392961877 0.205278592375367 0.272727272727273 0.209677419354839 0.274193548387097 0.259530791788856 0.13049853372434 0.244868035190616 0.302052785923754 0.236070381231672 0.271260997067449 0.24…
0.243401759530792 0.136363636363636 0.200879765395894 0.275659824046921 0.183284457478006 0.281524926686217 0.225806451612903 0.25366568914956 0.158357771260997 0.306451612903226 0.247800586510264 0.178885630498534 0.218475073313783 0.280058651026393 0.219941348973607 0.287390029325513 0.262463343108504 0.159824046920821 0.266862170087977 0.318181818181818 0.26099706744868 0.277126099706745 0.255…
0.218475073313783 0.108504398826979 0.18475073313783 0.259530791788856 0.145161290322581 0.25366568914956 0.208211143695015 0.230205278592375 0.148093841642229 0.284457478005865 0.233137829912023 0.152492668621701 0.205278592375367 0.265395894428152 0.212609970674487 0.274193548387097 0.241935483870968 0.129032258064516 0.24633431085044 0.310850439882698 0.240469208211144 0.269794721407625 0.2360…
0.221407624633431 0.0953079178885631 0.181818181818182 0.25366568914956 0.143695014662757 0.250733137829912 0.205278592375367 0.231671554252199 0.156891495601173 0.280058651026393 0.234604105571848 0.153958944281525 0.200879765395894 0.24633431085044 0.196480938416422 0.266862170087977 0.241935483870968 0.133431085043988 0.241935483870968 0.30058651026393 0.241935483870968 0.263929618768328 0.233…
0.221407624633431 0.0835777126099707 0.193548387096774 0.265395894428152 0.151026392961877 0.259530791788856 0.215542521994135 0.237536656891496 0.156891495601173 0.287390029325513 0.23900293255132 0.152492668621701 0.205278592375367 0.268328445747801 0.202346041055719 0.278592375366569 0.247800586510264 0.13049853372434 0.243401759530792 0.309384164222874 0.243401759530792 0.269794721407625 0.23…
0.208211143695015 0.12316715542522 0.18475073313783 0.24633431085044 0.153958944281525 0.252199413489736 0.212609970674487 0.227272727272727 0.143695014662757 0.271260997067449 0.237536656891496 0.155425219941349 0.200879765395894 0.25366568914956 0.202346041055719 0.263929618768328 0.243401759530792 0.124633431085044 0.237536656891496 0.296187683284457 0.219941348973607 0.262463343108504 0.23607…
0.215542521994135 0.108504398826979 0.195014662756598 0.262463343108504 0.151026392961877 0.265395894428152 0.215542521994135 0.243401759530792 0.149560117302053 0.294721407624633 0.23900293255132 0.151026392961877 0.206744868035191 0.275659824046921 0.205278592375367 0.281524926686217 0.247800586510264 0.139296187683284 0.24633431085044 0.312316715542522 0.237536656891496 0.278592375366569 0.228…
0.225806451612903 0.111436950146628 0.196480938416422 0.263929618768328 0.167155425219941 0.258064516129032 0.212609970674487 0.231671554252199 0.156891495601173 0.288856304985337 0.24633431085044 0.158357771260997 0.193548387096774 0.268328445747801 0.209677419354839 0.280058651026393 0.250733137829912 0.136363636363636 0.23900293255132 0.316715542521994 0.244868035190616 0.272727272727273 0.228…
0.255131964809384 0.236070381231672 0.255131964809384 0.321114369501466 0.259530791788856 0.328445747800587 0.268328445747801 0.250733137829912 0.243401759530792 0.328445747800587 0.297653958944281 0.23900293255132 0.262463343108504 0.318181818181818 0.259530791788856 0.316715542521994 0.30058651026393 0.200879765395894 0.268328445747801 0.332844574780059 0.313782991202346 0.331378299120235 0.253…
0.230205278592375 0.129032258064516 0.200879765395894 0.268328445747801 0.164222873900293 0.269794721407625 0.227272727272727 0.24633431085044 0.159824046920821 0.299120234604106 0.26099706744868 0.168621700879765 0.221407624633431 0.275659824046921 0.211143695014663 0.285923753665689 0.255131964809384 0.136363636363636 0.247800586510264 0.312316715542522 0.258064516129032 0.281524926686217 0.247…
0.202346041055719 0.149560117302053 0.178885630498534 0.247800586510264 0.164222873900293 0.249266862170088 0.209677419354839 0.217008797653959 0.136363636363636 0.280058651026393 0.230205278592375 0.151026392961877 0.193548387096774 0.252199413489736 0.193548387096774 0.263929618768328 0.243401759530792 0.127565982404692 0.237536656891496 0.284457478005865 0.222873900293255 0.258064516129032 0.2…
0.224340175953079 0.093841642228739 0.19941348973607 0.268328445747801 0.148093841642229 0.266862170087977 0.215542521994135 0.236070381231672 0.149560117302053 0.284457478005865 0.241935483870968 0.149560117302053 0.205278592375367 0.269794721407625 0.206744868035191 0.277126099706745 0.249266862170088 0.131964809384164 0.243401759530792 0.310850439882698 0.243401759530792 0.277126099706745 0.24…
0.278592375366569 0.258064516129032 0.282991202346041 0.350439882697947 0.282991202346041 0.353372434017595 0.281524926686217 0.277126099706745 0.26099706744868 0.353372434017595 0.324046920821114 0.266862170087977 0.296187683284457 0.337243401759531 0.30791788856305 0.340175953079179 0.328445747800587 0.233137829912023 0.282991202346041 0.354838709677419 0.332844574780059 0.347507331378299 0.237…
0.294721407624633 0.30791788856305 0.302052785923754 0.363636363636364 0.324046920821114 0.36950146627566 0.312316715542522 0.302052785923754 0.318181818181818 0.360703812316716 0.334310850439883 0.302052785923754 0.318181818181818 0.338709677419355 0.340175953079179 0.357771260997067 0.338709677419355 0.278592375366569 0.30791788856305 0.359237536656892 0.357771260997067 0.359237536656892 0.2873…
0.294721407624633 0.285923753665689 0.287390029325513 0.341642228739003 0.312316715542522 0.335777126099707 0.296187683284457 0.291788856304985 0.297653958944281 0.344574780058651 0.324046920821114 0.281524926686217 0.299120234604106 0.331378299120235 0.326979472140763 0.332844574780059 0.325513196480938 0.262463343108504 0.302052785923754 0.359237536656892 0.344574780058651 0.341642228739003 0.2…
0.241935483870968 0.258064516129032 0.269794721407625 0.32258064516129 0.262463343108504 0.340175953079179 0.259530791788856 0.256598240469208 0.256598240469208 0.32258064516129 0.299120234604106 0.255131964809384 0.266862170087977 0.30791788856305 0.268328445747801 0.325513196480938 0.304985337243402 0.221407624633431 0.268328445747801 0.340175953079179 0.329912023460411 0.326979472140763 0.2287…
0.288856304985337 0.280058651026393 0.278592375366569 0.324046920821114 0.288856304985337 0.337243401759531 0.272727272727273 0.268328445747801 0.290322580645161 0.328445747800587 0.31524926686217 0.269794721407625 0.277126099706745 0.313782991202346 0.30058651026393 0.326979472140763 0.293255131964809 0.249266862170088 0.282991202346041 0.354838709677419 0.348973607038123 0.341642228739003 0.244…
0.230205278592375 0.247800586510264 0.256598240469208 0.30791788856305 0.255131964809384 0.313782991202346 0.250733137829912 0.256598240469208 0.249266862170088 0.318181818181818 0.287390029325513 0.241935483870968 0.26099706744868 0.299120234604106 0.271260997067449 0.303519061583578 0.294721407624633 0.218475073313783 0.269794721407625 0.334310850439883 0.30791788856305 0.32258064516129 0.21700…
0.280058651026393 0.303519061583578 0.313782991202346 0.346041055718475 0.31524926686217 0.366568914956012 0.310850439882698 0.306451612903226 0.30791788856305 0.353372434017595 0.332844574780059 0.291788856304985 0.325513196480938 0.347507331378299 0.343108504398827 0.354838709677419 0.318181818181818 0.278592375366569 0.312316715542522 0.359237536656892 0.354838709677419 0.353372434017595 0.263…
0.219941348973607 0.167155425219941 0.209677419354839 0.258064516129032 0.173020527859237 0.26099706744868 0.231671554252199 0.236070381231672 0.146627565982405 0.278592375366569 0.252199413489736 0.162756598240469 0.214076246334311 0.272727272727273 0.208211143695015 0.285923753665689 0.24633431085044 0.13782991202346 0.255131964809384 0.310850439882698 0.233137829912023 0.274193548387097 0.2331…
0.25366568914956 0.268328445747801 0.269794721407625 0.326979472140763 0.278592375366569 0.334310850439883 0.280058651026393 0.255131964809384 0.271260997067449 0.316715542521994 0.296187683284457 0.26099706744868 0.297653958944281 0.312316715542522 0.288856304985337 0.302052785923754 0.30058651026393 0.241935483870968 0.287390029325513 0.343108504398827 0.325513196480938 0.319648093841642 0.2551…
0.228739002932551 0.183284457478006 0.219941348973607 0.280058651026393 0.180351906158358 0.275659824046921 0.243401759530792 0.25366568914956 0.145161290322581 0.297653958944281 0.265395894428152 0.189149560117302 0.225806451612903 0.288856304985337 0.225806451612903 0.30058651026393 0.266862170087977 0.155425219941349 0.269794721407625 0.309384164222874 0.240469208211144 0.297653958944281 0.255…
0.247800586510264 0.247800586510264 0.259530791788856 0.324046920821114 0.256598240469208 0.319648093841642 0.258064516129032 0.24633431085044 0.234604105571848 0.31524926686217 0.302052785923754 0.233137829912023 0.26099706744868 0.31524926686217 0.272727272727273 0.319648093841642 0.293255131964809 0.205278592375367 0.252199413489736 0.341642228739003 0.318181818181818 0.329912023460411 0.22434…
0.284457478005865 0.296187683284457 0.312316715542522 0.360703812316716 0.316715542521994 0.370967741935484 0.291788856304985 0.303519061583578 0.32258064516129 0.359237536656892 0.335777126099707 0.299120234604106 0.30791788856305 0.343108504398827 0.334310850439883 0.347507331378299 0.332844574780059 0.282991202346041 0.306451612903226 0.36950146627566 0.359237536656892 0.378299120234604 0.2829…
0.263929618768328 0.275659824046921 0.275659824046921 0.324046920821114 0.266862170087977 0.332844574780059 0.277126099706745 0.26099706744868 0.266862170087977 0.334310850439883 0.302052785923754 0.256598240469208 0.280058651026393 0.32258064516129 0.285923753665689 0.32258064516129 0.303519061583578 0.230205278592375 0.281524926686217 0.348973607038123 0.341642228739003 0.332844574780059 0.2492…
0.23900293255132 0.263929618768328 0.26099706744868 0.310850439882698 0.266862170087977 0.324046920821114 0.258064516129032 0.26099706744868 0.266862170087977 0.31524926686217 0.282991202346041 0.240469208211144 0.271260997067449 0.293255131964809 0.278592375366569 0.302052785923754 0.296187683284457 0.217008797653959 0.268328445747801 0.332844574780059 0.318181818181818 0.325513196480938 0.24046…
0.215542521994135 0.228739002932551 0.252199413489736 0.32258064516129 0.255131964809384 0.328445747800587 0.25366568914956 0.230205278592375 0.233137829912023 0.321114369501466 0.294721407624633 0.230205278592375 0.250733137829912 0.30058651026393 0.266862170087977 0.318181818181818 0.297653958944281 0.202346041055719 0.255131964809384 0.343108504398827 0.310850439882698 0.325513196480938 0.2214…
0.197947214076246 0.151026392961877 0.18475073313783 0.243401759530792 0.153958944281525 0.24633431085044 0.205278592375367 0.221407624633431 0.131964809384164 0.266862170087977 0.233137829912023 0.152492668621701 0.190615835777126 0.250733137829912 0.200879765395894 0.269794721407625 0.23900293255132 0.117302052785924 0.233137829912023 0.280058651026393 0.228739002932551 0.26099706744868 0.22727…
0.227272727272727 0.222873900293255 0.233137829912023 0.293255131964809 0.234604105571848 0.30791788856305 0.244868035190616 0.23900293255132 0.217008797653959 0.306451612903226 0.272727272727273 0.221407624633431 0.23900293255132 0.288856304985337 0.259530791788856 0.293255131964809 0.275659824046921 0.195014662756598 0.249266862170088 0.318181818181818 0.30791788856305 0.309384164222874 0.22434…
0.24633431085044 0.24633431085044 0.252199413489736 0.310850439882698 0.26099706744868 0.32258064516129 0.249266862170088 0.24633431085044 0.259530791788856 0.316715542521994 0.297653958944281 0.252199413489736 0.25366568914956 0.304985337243402 0.265395894428152 0.319648093841642 0.288856304985337 0.217008797653959 0.250733137829912 0.335777126099707 0.324046920821114 0.32258064516129 0.22580645…
0.310850439882698 0.313782991202346 0.328445747800587 0.37683284457478 0.334310850439883 0.400293255131965 0.332844574780059 0.319648093841642 0.316715542521994 0.390029325513196 0.351906158357771 0.313782991202346 0.341642228739003 0.373900293255132 0.353372434017595 0.370967741935484 0.36950146627566 0.291788856304985 0.316715542521994 0.387096774193548 0.36950146627566 0.378299120234604 0.3064…
0.247800586510264 0.280058651026393 0.306451612903226 0.340175953079179 0.293255131964809 0.32258064516129 0.284457478005865 0.285923753665689 0.285923753665689 0.340175953079179 0.326979472140763 0.285923753665689 0.302052785923754 0.324046920821114 0.325513196480938 0.334310850439883 0.325513196480938 0.262463343108504 0.30058651026393 0.356304985337243 0.350439882697947 0.346041055718475 0.256…
0.258064516129032 0.258064516129032 0.272727272727273 0.325513196480938 0.274193548387097 0.331378299120235 0.272727272727273 0.269794721407625 0.259530791788856 0.31524926686217 0.297653958944281 0.250733137829912 0.265395894428152 0.31524926686217 0.291788856304985 0.324046920821114 0.304985337243402 0.227272727272727 0.280058651026393 0.335777126099707 0.325513196480938 0.338709677419355 0.237…
0.230205278592375 0.233137829912023 0.241935483870968 0.306451612903226 0.243401759530792 0.304985337243402 0.234604105571848 0.218475073313783 0.227272727272727 0.303519061583578 0.282991202346041 0.218475073313783 0.250733137829912 0.302052785923754 0.265395894428152 0.304985337243402 0.281524926686217 0.19208211143695 0.252199413489736 0.335777126099707 0.303519061583578 0.316715542521994 0.22…
0.215542521994135 0.224340175953079 0.231671554252199 0.30058651026393 0.249266862170088 0.316715542521994 0.244868035190616 0.227272727272727 0.234604105571848 0.310850439882698 0.281524926686217 0.217008797653959 0.250733137829912 0.302052785923754 0.250733137829912 0.310850439882698 0.284457478005865 0.193548387096774 0.252199413489736 0.334310850439883 0.30791788856305 0.312316715542522 0.221…
0.24633431085044 0.237536656891496 0.249266862170088 0.309384164222874 0.255131964809384 0.319648093841642 0.25366568914956 0.23900293255132 0.240469208211144 0.309384164222874 0.297653958944281 0.241935483870968 0.255131964809384 0.30791788856305 0.275659824046921 0.299120234604106 0.290322580645161 0.211143695014663 0.250733137829912 0.334310850439883 0.318181818181818 0.321114369501466 0.21700…
0.297653958944281 0.321114369501466 0.31524926686217 0.381231671554252 0.328445747800587 0.366568914956012 0.318181818181818 0.302052785923754 0.324046920821114 0.370967741935484 0.348973607038123 0.32258064516129 0.334310850439883 0.351906158357771 0.351906158357771 0.347507331378299 0.354838709677419 0.30791788856305 0.32258064516129 0.365102639296188 0.363636363636364 0.37683284457478 0.291788…
0.252199413489736 0.250733137829912 0.259530791788856 0.321114369501466 0.263929618768328 0.326979472140763 0.256598240469208 0.252199413489736 0.259530791788856 0.32258064516129 0.304985337243402 0.250733137829912 0.256598240469208 0.30791788856305 0.263929618768328 0.321114369501466 0.293255131964809 0.222873900293255 0.266862170087977 0.348973607038123 0.326979472140763 0.324046920821114 0.230…
0.269794721407625 0.249266862170088 0.26099706744868 0.313782991202346 0.269794721407625 0.30791788856305 0.252199413489736 0.26099706744868 0.252199413489736 0.316715542521994 0.294721407624633 0.24633431085044 0.26099706744868 0.288856304985337 0.278592375366569 0.31524926686217 0.296187683284457 0.222873900293255 0.275659824046921 0.341642228739003 0.319648093841642 0.324046920821114 0.2272727…
0.234604105571848 0.252199413489736 0.258064516129032 0.321114369501466 0.255131964809384 0.324046920821114 0.25366568914956 0.236070381231672 0.24633431085044 0.306451612903226 0.296187683284457 0.230205278592375 0.258064516129032 0.304985337243402 0.263929618768328 0.316715542521994 0.291788856304985 0.214076246334311 0.258064516129032 0.338709677419355 0.313782991202346 0.325513196480938 0.230…
0.23900293255132 0.252199413489736 0.258064516129032 0.329912023460411 0.255131964809384 0.335777126099707 0.258064516129032 0.244868035190616 0.247800586510264 0.331378299120235 0.30791788856305 0.24633431085044 0.269794721407625 0.318181818181818 0.280058651026393 0.310850439882698 0.304985337243402 0.221407624633431 0.263929618768328 0.348973607038123 0.32258064516129 0.335777126099707 0.20967…
0.265395894428152 0.277126099706745 0.285923753665689 0.344574780058651 0.288856304985337 0.341642228739003 0.284457478005865 0.274193548387097 0.275659824046921 0.347507331378299 0.319648093841642 0.266862170087977 0.288856304985337 0.329912023460411 0.284457478005865 0.347507331378299 0.319648093841642 0.247800586510264 0.287390029325513 0.357771260997067 0.347507331378299 0.353372434017595 0.2…
0.277126099706745 0.296187683284457 0.309384164222874 0.360703812316716 0.304985337243402 0.351906158357771 0.312316715542522 0.313782991202346 0.281524926686217 0.351906158357771 0.341642228739003 0.274193548387097 0.31524926686217 0.347507331378299 0.313782991202346 0.353372434017595 0.334310850439883 0.259530791788856 0.304985337243402 0.390029325513196 0.341642228739003 0.359237536656892 0.29…
0.252199413489736 0.271260997067449 0.288856304985337 0.343108504398827 0.293255131964809 0.340175953079179 0.284457478005865 0.265395894428152 0.272727272727273 0.338709677419355 0.306451612903226 0.269794721407625 0.297653958944281 0.318181818181818 0.296187683284457 0.331378299120235 0.30058651026393 0.234604105571848 0.281524926686217 0.360703812316716 0.341642228739003 0.350439882697947 0.26…
0.271260997067449 0.284457478005865 0.290322580645161 0.360703812316716 0.306451612903226 0.36217008797654 0.299120234604106 0.285923753665689 0.287390029325513 0.348973607038123 0.324046920821114 0.272727272727273 0.312316715542522 0.329912023460411 0.312316715542522 0.340175953079179 0.321114369501466 0.249266862170088 0.297653958944281 0.363636363636364 0.337243401759531 0.359237536656892 0.27…
[truncated: 717 more rows]
