# Supplementary material for: Recovery of metagenome-assembled genomes from the phyllosphere of 110 rice genotypes
Source: Sci Data. 2022 Jun 1;9:254. doi: 10.1038/s41597-022-01320-7 (PMC9160027; doi:10.1038/s41597-022-01320-7)
Supplement: Supplementary file 4 — Supplementary Dataset 4 [file 41597_2022_1320_MOESM4_ESM.xlsx]

## Sheet: Tabelle1
Supplementary Dataset 4. Plot design in the experimental field used for the cultivation of the 110 rice genotypes.
Each entry represents an individual plot in the block. Plots were arranged in a completely randomized block design.
Block 1
SP397	SP11	SP151	SP122	SP143	SP213	SP421	SP432	SP309	SP128	SP89
SP119	SP376	SP282	SP39	SP106	SP415	SP286	SP131	SP93	SP299	SP373
SP138	SP236	SP208	SP306	SP71	SP369	SP29	SP217	SP147	SP242	SP135
SP82	SP68	SP261	SP404	SP139	SP41	SP157	SP118	SP370	SP86	SP61
SP123	SP237	SP285	SP133	SP154	SP229	SP426	SP162	SP77	SP223	SP48
SP352	SP56	SP257	SP398	SP395	SP302	SP168	SP95	SP403	SP8	SP226
SP350	SP400	SP210	SP200	SP287	SP349	SP108	SP433	SP149	SP21	SP80
SP126	SP170	SP238	SP266	SP62	SP391	SP81	SP209	SP67	SP75	SP190
SP36	SP420	SP424	SP298	SP152	SP301	SP92	SP332	SP260	SP304	SP51
SP184	SP112	SP166	SP339	SP188	SP201	SP167	SP164	SP3	SP264	SP60
Block 2
SP61	SP184	SP426	SP415	SP154	SP170	SP301	SP395	SP264	SP67	SP147
SP217	SP56	SP86	SP209	SP373	SP139	SP152	SP201	SP236	SP339	SP82
SP223	SP164	SP266	SP131	SP122	SP81	SP151	SP106	SP260	SP213	SP21
SP143	SP133	SP135	SP138	SP210	SP433	SP309	SP398	SP62	SP36	SP298
SP208	SP188	SP261	SP168	SP282	SP302	SP332	SP119	SP299	SP420	SP376
SP128	SP93	SP421	SP77	SP162	SP51	SP123	SP397	SP286	SP118	SP190
SP48	SP112	SP400	SP89	SP352	SP304	SP370	SP285	SP166	SP68	SP149
SP287	SP92	SP424	SP257	SP167	SP3	SP39	SP350	SP349	SP95	SP200
SP8	SP29	SP432	SP403	SP75	SP238	SP242	SP237	SP80	SP391	SP60
SP71	SP226	SP11	SP306	SP126	SP404	SP108	SP229	SP369	SP157	SP41
Block 3
SP261	SP306	SP242	SP82	SP51	SP95	SP424	SP370	SP184	SP237	SP223
SP89	SP151	SP21	SP71	SP426	SP126	SP119	SP167	SP164	SP332	SP29
SP209	SP166	SP208	SP3	SP77	SP264	SP238	SP432	SP339	SP309	SP147
SP139	SP41	SP67	SP75	SP11	SP168	SP106	SP350	SP93	SP395	SP8
SP301	SP68	SP123	SP200	SP391	SP213	SP56	SP131	SP210	SP404	SP92
SP298	SP398	SP108	SP154	SP39	SP286	SP61	SP157	SP170	SP236	SP118
SP420	SP162	SP257	SP135	SP376	SP80	SP226	SP299	SP149	SP143	SP369
SP302	SP349	SP48	SP403	SP112	SP352	SP229	SP201	SP373	SP260	SP282
SP397	SP266	SP152	SP133	SP287	SP122	SP128	SP62	SP86	SP190	SP36
SP81	SP400	SP60	SP421	SP217	SP304	SP433	SP285	SP415	SP188	SP138
